# Supplementary material for: Transcriptional downregulation of rhodopsin is associated with desensitization of rods to light-induced damage in a murine model of retinitis pigmentosa
Source: Hum Mol Genet. 2025 Oct 7;34(22):1884–901. doi: 10.1093/hmg/ddaf146 (PMC12581828; doi:10.1093/hmg/ddaf146)
Supplement: Supplemental_Table_S1_RNA-seq_raw_data_ddaf146 [file supplemental_table_s1_rna-seq_raw_data_ddaf146.xlsx]

## Sheet: Sheet1
Supplemental Table S1. Retinal mRNA expression levels in P35 wild-type, RhoQ344X/+, and RhoP23H/+ mice quantified by RNA sequencing.
Gene symbol	Gene name	Ensembl gene ID	Ensembl transcript ID	GO term	KEGG pathway	KEGG_ID	Enzyme comission	Transcript type	Wild-type mRNA quantity in 200 lux (FPKM)	Wild-type mRNA quantity in dark (FPKM)	RhoQ344X/+ mRNA quantity in 200 lux (FPKM)	RhoQ344X/+ mRNA quantity in dark (FPKM)	RhoP23H/+ mRNA quantity in 200 lux (FPKM)	p value	q value	Significance
Crybb2	crystallin, beta B2 [Source:MGI Symbol;Acc:MGI:88519]	ENSMUSG00000042240	ENSMUST00000031295;ENSMUST00000112336;ENSMUST00000144833;ENSMUST00000199639	GO:0002088(lens development in camera-type eye);GO:0005212(structural constituent of eye lens);GO:0007601(visual perception);GO:0042802(identical protein binding);GO:0043010(camera-type eye development);GO:0043010(camera-type eye development)	NA	NA	NA	protein_coding;processed_transcript	0.367411	76.1057	4.26911	0.0317735	2.63611	0	0	yes
Crygs	crystallin, gamma S [Source:MGI Symbol;Acc:MGI:1298216]	ENSMUSG00000033501	ENSMUST00000040592	GO:0002009(morphogenesis of an epithelium);GO:0002088(lens development in camera-type eye);GO:0005212(structural constituent of eye lens);GO:0007601(visual perception)	NA	NA	NA	protein_coding	0.784448	155.735	7.63659	0.365306	5.17668	0	0	yes
Cryaa	crystallin, alpha A [Source:MGI Symbol;Acc:MGI:88515]	ENSMUSG00000024041	ENSMUST00000228716;ENSMUST00000019192;ENSMUST00000228089;ENSMUST00000228305;ENSMUST00000226183;ENSMUST00000227620	GO:0001666(response to hypoxia);GO:0001934(positive regulation of protein phosphorylation);GO:0002088(lens development in camera-type eye);GO:0002089(lens morphogenesis in camera-type eye);GO:0005198(structural molecule activity);GO:0005212(structural constituent of eye lens);GO:0005515(protein binding);GO:0005634(nucleus);GO:0005654(nucleoplasm);GO:0005737(cytoplasm);GO:0005829(cytosol);GO:00064…	04141(Protein processing in endoplasmic reticulum);04141(Protein processing in endoplasmic reticulum)	NA	NA	protein_coding;retained_intron	0.835381	200.076	13.7344	0.3557	8.21566	0	0	yes
Cryba1	crystallin, beta A1 [Source:MGI Symbol;Acc:MGI:88518]	ENSMUSG00000000724	ENSMUST00000078623;ENSMUST00000124178	GO:0001818(negative regulation of cytokine production);GO:0002088(lens development in camera-type eye);GO:0005634(nucleus);GO:0005737(cytoplasm);GO:0007601(visual perception);GO:0014067(negative regulation of phosphatidylinositol 3-kinase signaling);GO:0032007(negative regulation of TOR signaling);GO:0051898(negative regulation of protein kinase B signaling);GO:0070373(negative regulation of ERK1…	NA	NA	NA	protein_coding;retained_intron	0.691613	153.338	9.00608	0.158587	6.13322	0	0	yes
Xist	inactive X specific transcripts [Source:MGI Symbol;Acc:MGI:98974]	ENSMUSG00000086503	ENSMUST00000127786;ENSMUST00000153883	NA	NA	NA	NA	lncRNA	0.020698	6.29367	0.07407	41.1717	35.1531	0	0	yes
Septin2	septin 2 [Source:MGI Symbol;Acc:MGI:97298]	ENSMUSG00000116048	ENSMUST00000179353;ENSMUST00000172165;ENSMUST00000168776	GO:0000145(exocyst);GO:0000166(nucleotide binding);GO:0000775(chromosome, centromeric region);GO:0000776(kinetochore);GO:0000777(condensed chromosome kinetochore);GO:0002036(regulation of L-glutamate import across plasma membrane);GO:0003924(GTPase activity);GO:0005515(protein binding);GO:0005525(GTP binding);GO:0005634(nucleus);GO:0005654(nucleoplasm);GO:0005694(chromosome);GO:0005737(cytoplasm)…	05100(Bacterial invasion of epithelial cells);05100(Bacterial invasion of epithelial cells)	NA	NA	protein_coding	12.7016	20.7634	1.16761	0	0	0	0	yes
Cryba4	crystallin, beta A4 [Source:MGI Symbol;Acc:MGI:102716]	ENSMUSG00000066975	ENSMUST00000086629;ENSMUST00000112383;ENSMUST00000112385	GO:0002088(lens development in camera-type eye);GO:0005212(structural constituent of eye lens);GO:0007601(visual perception);GO:0042802(identical protein binding);GO:0043010(camera-type eye development);GO:0043010(camera-type eye development)	NA	NA	NA	protein_coding	0	84.4487	5.91461	0.34168	3.08757	0	0	yes
Crygc	crystallin, gamma C [Source:MGI Symbol;Acc:MGI:88523]	ENSMUSG00000025952	ENSMUST00000027089;ENSMUST00000114064	GO:0001654(eye development);GO:0002088(lens development in camera-type eye);GO:0005212(structural constituent of eye lens);GO:0005634(nucleus);GO:0005737(cytoplasm);GO:0007601(visual perception);GO:0043010(camera-type eye development);GO:0043010(camera-type eye development)	NA	NA	NA	protein_coding	0.716208	72.4081	2.20149	0	4.70398	4.58484e-292	9.44935e-289	yes
Crygd	crystallin, gamma D [Source:MGI Symbol;Acc:MGI:88524]	ENSMUSG00000067299	ENSMUST00000045028;ENSMUST00000146122;ENSMUST00000127762	GO:0001654(eye development);GO:0002088(lens development in camera-type eye);GO:0005212(structural constituent of eye lens);GO:0005634(nucleus);GO:0005737(cytoplasm);GO:0007601(visual perception);GO:0034614(cellular response to reactive oxygen species);GO:0043434(response to peptide hormone);GO:0070306(lens fiber cell differentiation);GO:0070306(lens fiber cell differentiation)	NA	NA	NA	protein_coding;retained_intron	0.742977	52.9518	1.70238	0	2.42324	4.86567e-289	8.91392e-286	yes
H2ac18	H2A clustered histone 18 [Source:MGI Symbol;Acc:MGI:96097]	ENSMUSG00000064220	ENSMUST00000078756	GO:0000786(nucleosome);GO:0003677(DNA binding);GO:0005634(nucleus);GO:0005694(chromosome);GO:0006334(nucleosome assembly);GO:0006342(chromatin silencing);GO:0046982(protein heterodimerization activity)	04217(Necroptosis);05034(Alcoholism);05322(Systemic lupus erythematosus)	NA	NA	protein_coding	0	0	0	29.2952	45.914	2.66478e-288	4.39369e-285	yes
Cryba2	crystallin, beta A2 [Source:MGI Symbol;Acc:MGI:104336]	ENSMUSG00000006546	ENSMUST00000006721;ENSMUST00000133833	GO:0002088(lens development in camera-type eye);GO:0005212(structural constituent of eye lens);GO:0007601(visual perception);GO:0042802(identical protein binding);GO:0042802(identical protein binding)	NA	NA	NA	protein_coding;nonsense_mediated_decay	0.0772325	47.9136	3.85749	0.160759	1.97903	8.07876e-286	1.21093e-282	yes
Gm17114	predicted gene 17114 [Source:MGI Symbol;Acc:MGI:4937941]	ENSMUSG00000091237	ENSMUST00000164716	NA	NA	NA	NA	lncRNA	0.677918	0.005877	0.007985	52.6502	42.0818	1.41836e-268	1.94883e-265	yes
Crygb	crystallin, gamma B [Source:MGI Symbol;Acc:MGI:88522]	ENSMUSG00000073658	ENSMUST00000027090	GO:0001654(eye development);GO:0002088(lens development in camera-type eye);GO:0005212(structural constituent of eye lens);GO:0005634(nucleus);GO:0005737(cytoplasm);GO:0007601(visual perception);GO:0070307(lens fiber cell development);GO:0070309(lens fiber cell morphogenesis)	NA	NA	NA	protein_coding	0.959193	65.4354	2.96139	0	3.65136	2.57292e-255	3.26325e-252	yes
Crybb1	crystallin, beta B1 [Source:MGI Symbol;Acc:MGI:104992]	ENSMUSG00000029343	ENSMUST00000031286	GO:0002088(lens development in camera-type eye);GO:0005212(structural constituent of eye lens);GO:0005515(protein binding);GO:0007601(visual perception)	NA	NA	NA	protein_coding	0.651464	60.4397	3.23986	1.09031	2.34306	9.08968e-248	1.0705e-244	yes
Crybb3	crystallin, beta B3 [Source:MGI Symbol;Acc:MGI:102717]	ENSMUSG00000029352	ENSMUST00000076069;ENSMUST00000155042;ENSMUST00000117143;ENSMUST00000134039;ENSMUST00000153382;ENSMUST00000119627;ENSMUST00000131708;ENSMUST00000136352;ENSMUST00000118226	GO:0002088(lens development in camera-type eye);GO:0005212(structural constituent of eye lens);GO:0007601(visual perception);GO:0007601(visual perception)	NA	NA	NA	protein_coding;retained_intron;processed_transcript	0.421484	29.248	2.70701	0.455458	1.3811	1.91419e-230	2.10407e-227	yes
Mir8114	microRNA 8114 [Source:MGI Symbol;Acc:MGI:5530764]	ENSMUSG00000099227	ENSMUST00000183582	NA	NA	NA	NA	miRNA	370.086	237.941	215.183	0.064957	0.014178	2.11965e-230	2.1843e-227	yes
Fgf2	fibroblast growth factor 2 [Source:MGI Symbol;Acc:MGI:95516]	ENSMUSG00000037225	ENSMUST00000200585;ENSMUST00000138563;ENSMUST00000091203;ENSMUST00000199938;ENSMUST00000145228;ENSMUST00000150021;ENSMUST00000038885	GO:0000186(activation of MAPKK activity);GO:0001525(angiogenesis);GO:0001658(branching involved in ureteric bud morphogenesis);GO:0001759(organ induction);GO:0001934(positive regulation of protein phosphorylation);GO:0001938(positive regulation of endothelial cell proliferation);GO:0002042(cell migration involved in sprouting angiogenesis);GO:0005104(fibroblast growth factor receptor binding);GO:…	01521(EGFR tyrosine kinase inhibitor resistance);04010(MAPK signaling pathway);04014(Ras signaling pathway);04015(Rap1 signaling pathway);04020(Calcium signaling pathway);04151(PI3K-Akt signaling pathway);04550(Signaling pathways regulating pluripotency of stem cells);04810(Regulation of actin cytoskeleton);05167(Kaposi sarcoma-associated herpesvirus infection);05200(Pathways in cancer);05205(Pro…	NA	NA	protein_coding;retained_intron;processed_transcript	0.200457	3.21143	26.3619	36.981	3.23765	3.24182e-219	3.14419e-216	yes
Kctd12	potassium channel tetramerisation domain containing 12 [Source:MGI Symbol;Acc:MGI:2145823]	ENSMUSG00000098557	ENSMUST00000184744;ENSMUST00000183756	GO:0005515(protein binding);GO:0042802(identical protein binding);GO:0051260(protein homooligomerization);GO:0051260(protein homooligomerization)	NA	NA	NA	protein_coding;processed_transcript	2.46194	0	0	4.30292	3.25603	1.31884e-203	1.20806e-200	yes
Trpc2	transient receptor potential cation channel, subfamily C, member 2 [Source:MGI Symbol;Acc:MGI:109527]	ENSMUSG00000100254	ENSMUST00000124189	GO:0000012(single strand break repair);GO:0002121(inter-male aggressive behavior);GO:0002124(territorial aggressive behavior);GO:0003684(damaged DNA binding);GO:0005216(ion channel activity);GO:0005262(calcium channel activity);GO:0005515(protein binding);GO:0005634(nucleus);GO:0005635(nuclear envelope);GO:0005789(endoplasmic reticulum membrane);GO:0005886(plasma membrane);GO:0005887(integral com…	NA	NA	NA	protein_coding	0	3.56505	0	2.68001	0	1.01377e-191	8.79739e-189	yes
Nanp	N-acetylneuraminic acid phosphatase [Source:MGI Symbol;Acc:MGI:1914561]	ENSMUSG00000053916	ENSMUST00000066640	GO:0005575(cellular_component);GO:0005975(carbohydrate metabolic process);GO:0006045(N-acetylglucosamine biosynthetic process);GO:0016311(dephosphorylation);GO:0016787(hydrolase activity);GO:0046380(N-acetylneuraminate biosynthetic process);GO:0050124(N-acylneuraminate-9-phosphatase activity)	00520(Amino sugar and nucleotide sugar metabolism);01100(Metabolic pathways)	K01097	EC:3.1.3.29	protein_coding	10.2591	0	0	5.39985	6.82556	1.06936e-159	8.81582e-157	yes
Mip	major intrinsic protein of lens fiber [Source:MGI Symbol;Acc:MGI:96990]	ENSMUSG00000025389	ENSMUST00000026455	GO:0002088(lens development in camera-type eye);GO:0005212(structural constituent of eye lens);GO:0005515(protein binding);GO:0005516(calmodulin binding);GO:0005783(endoplasmic reticulum);GO:0005886(plasma membrane);GO:0005887(integral component of plasma membrane);GO:0005921(gap junction);GO:0006833(water transport);GO:0007154(cell communication);GO:0007601(visual perception);GO:0015250(water ch…	NA	NA	NA	protein_coding	0.499938	17.9461	2.59733	0.429675	1.89689	2.49098e-159	1.95577e-156	yes
Edn2	endothelin 2 [Source:MGI Symbol;Acc:MGI:95284]	ENSMUSG00000028635	ENSMUST00000030384	GO:0001516(prostaglandin biosynthetic process);GO:0001543(ovarian follicle rupture);GO:0001659(temperature homeostasis);GO:0002690(positive regulation of leukocyte chemotaxis);GO:0003100(regulation of systemic arterial blood pressure by endothelin);GO:0005179(hormone activity);GO:0005576(extracellular region);GO:0005615(extracellular space);GO:0006874(cellular calcium ion homeostasis);GO:0007204(…	04024(cAMP signaling pathway);04080(Neuroactive ligand-receptor interaction);04270(Vascular smooth muscle contraction);04924(Renin secretion)	NA	NA	protein_coding	4.80158	6.40248	150.877	113.671	86.8543	4.82177e-155	3.6137e-152	yes
Fgf2os	fibroblast growth factor 2, opposite strand [Source:MGI Symbol;Acc:MGI:3649376]	ENSMUSG00000054779	ENSMUST00000153785	NA	NA	NA	NA	lncRNA	1.51805	1.70121	30.3999	56.6644	29.4066	3.21075e-153	2.30169e-150	yes
Usf2-ps1	upstream transcription factor 2, pseudogene 1 [Source:MGI Symbol;Acc:MGI:2153531]	ENSMUSG00000108352	ENSMUST00000206657	NA	NA	NA	NA	unprocessed_pseudogene	19.2242	20.3941	0	0	0	2.44582e-152	1.68028e-149	yes
Lim2	lens intrinsic membrane protein 2 [Source:MGI Symbol;Acc:MGI:104698]	ENSMUSG00000118560	ENSMUST00000004732	GO:0002088(lens development in camera-type eye);GO:0005212(structural constituent of eye lens);GO:0005886(plasma membrane);GO:0005923(bicellular tight junction);GO:0016020(membrane);GO:0016021(integral component of membrane);GO:0031982(vesicle);GO:0043010(camera-type eye development)	NA	NA	NA	protein_coding	0	10.1261	1.08855	0	0.163394	2.34523e-151	1.54672e-148	yes
Creb1	cAMP responsive element binding protein 1 [Source:MGI Symbol;Acc:MGI:88494]	ENSMUSG00000025958	ENSMUST00000087366;ENSMUST00000190348;ENSMUST00000185594;ENSMUST00000187811;ENSMUST00000190876;ENSMUST00000187035;ENSMUST00000049932;ENSMUST00000186335;ENSMUST00000171164;ENSMUST00000190979;ENSMUST00000188855	GO:0000785(chromatin);GO:0000791(euchromatin);GO:0000976(transcription regulatory region sequence-specific DNA binding);GO:0000977(RNA polymerase II transcription regulatory region sequence-specific DNA binding);GO:0000978(RNA polymerase II cis-regulatory region sequence-specific DNA binding);GO:0000981(DNA-binding transcription factor activity, RNA polymerase II-specific);GO:0001102(RNA polymera…	04022(cGMP-PKG signaling pathway);04024(cAMP signaling pathway);04151(PI3K-Akt signaling pathway);04152(AMPK signaling pathway);04211(Longevity regulating pathway);04261(Adrenergic signaling in cardiomyocytes);04380(Osteoclast differentiation);04612(Antigen processing and presentation);04668(TNF signaling pathway);04710(Circadian rhythm);04713(Circadian entrainment);04714(Thermogenesis);04725(Cho…	NA	NA	protein_coding;nonsense_mediated_decay;retained_intron;processed_transcript	7.06693	0.544242	0.423659	0.664167	7.35593	1.23861e-149	7.85466e-147	yes
Gm45837	predicted gene 45837 [Source:MGI Symbol;Acc:MGI:5804952]	ENSMUSG00000030653	ENSMUST00000084894	GO:0004114(3',5'-cyclic-nucleotide phosphodiesterase activity);GO:0004115(3',5'-cyclic-AMP phosphodiesterase activity);GO:0004118(cGMP-stimulated cyclic-nucleotide phosphodiesterase activity);GO:0005515(protein binding);GO:0005634(nucleus);GO:0005741(mitochondrial outer membrane);GO:0005743(mitochondrial inner membrane);GO:0005759(mitochondrial matrix);GO:0005829(cytosol);GO:0007165(signal transd…	00230(Purine metabolism);01100(Metabolic pathways);04022(cGMP-PKG signaling pathway);04740(Olfactory transduction);04925(Aldosterone synthesis and secretion);05032(Morphine addiction)	K18283	EC:3.1.4.17	protein_coding	1.09755	0.084937	3.94947	0.046369	0.186397	1.26534e-144	7.72703e-142	yes
Gm20521	predicted gene 20521 [Source:MGI Symbol;Acc:MGI:5141986]	ENSMUSG00000092232	ENSMUST00000134077	GO:0003676(nucleic acid binding);GO:0003723(RNA binding);GO:0005739(mitochondrion);GO:0005741(mitochondrial outer membrane);GO:0006915(apoptotic process);GO:0008630(intrinsic apoptotic signaling pathway in response to DNA damage);GO:0016020(membrane);GO:0042802(identical protein binding);GO:0042803(protein homodimerization activity);GO:0042981(regulation of apoptotic process);GO:0043066(negative …	NA	NA	NA	protein_coding	4.99446	0	0	0	3.62852	1.18627e-139	6.98541e-137	yes
Gm53015	predicted gene, 53015 [Source:MGI Symbol;Acc:MGI:6388904]	ENSMUSG00000118181	ENSMUST00000235920	NA	NA	NA	NA	lncRNA	0.233284	1.71842	0.185791	17.1118	0.724199	1.11507e-138	6.33974e-136	yes
Gm2026	predicted gene 2026 [Source:MGI Symbol;Acc:MGI:3780195]	ENSMUSG00000078886	ENSMUST00000109007;ENSMUST00000109008;ENSMUST00000174416	GO:0000978(RNA polymerase II cis-regulatory region sequence-specific DNA binding);GO:0001228(DNA-binding transcription activator activity, RNA polymerase II-specific);GO:0003674(molecular_function);GO:0005575(cellular_component);GO:0005634(nucleus);GO:0006355(regulation of transcription, DNA-templated);GO:0006357(regulation of transcription by RNA polymerase II);GO:0008150(biological_process);GO:…	05168(Herpes simplex virus 1 infection);05168(Herpes simplex virus 1 infection)	NA	NA	protein_coding	0	0.497861	4.3202	4.96088	0.739317	1.61821e-132	8.89367e-130	yes
Zfp46	zinc finger protein 46 [Source:MGI Symbol;Acc:MGI:99192]	ENSMUSG00000051351	ENSMUST00000069195;ENSMUST00000130223;ENSMUST00000144217;ENSMUST00000132649;ENSMUST00000130658	GO:0000122(negative regulation of transcription by RNA polymerase II);GO:0000977(RNA polymerase II transcription regulatory region sequence-specific DNA binding);GO:0000981(DNA-binding transcription factor activity, RNA polymerase II-specific);GO:0001227(DNA-binding transcription repressor activity, RNA polymerase II-specific);GO:0003677(DNA binding);GO:0005634(nucleus);GO:0005654(nucleoplasm);GO…	05168(Herpes simplex virus 1 infection);05168(Herpes simplex virus 1 infection)	NA	NA	protein_coding;processed_transcript	4.12981	0.208245	3.99366	0.291616	0.289349	1.05027e-130	5.58608e-128	yes
Gm12435	predicted gene 12435 [Source:MGI Symbol;Acc:MGI:3651950]	ENSMUSG00000081953	ENSMUST00000118949	NA	NA	NA	NA	processed_pseudogene	12.3399	0.641677	32.239	18.03	1.19974	1.95255e-130	1.00605e-127	yes
Bcl3	B cell leukemia/lymphoma 3 [Source:MGI Symbol;Acc:MGI:88140]	ENSMUSG00000053175	ENSMUST00000120537;ENSMUST00000135609;ENSMUST00000123375;ENSMUST00000139680;ENSMUST00000141996;ENSMUST00000152768	GO:0002268(follicular dendritic cell differentiation);GO:0002315(marginal zone B cell differentiation);GO:0002455(humoral immune response mediated by circulating immunoglobulin);GO:0002467(germinal center formation);GO:0003713(transcription coactivator activity);GO:0005515(protein binding);GO:0005634(nucleus);GO:0005654(nucleoplasm);GO:0005737(cytoplasm);GO:0005829(cytosol);GO:0005886(plasma memb…	04625(C-type lectin receptor signaling pathway);04668(TNF signaling pathway);04668(TNF signaling pathway)	NA	NA	protein_coding;retained_intron;processed_transcript	0.251922	0.398065	8.7218	10.7756	5.06862	8.20476e-130	4.0994e-127	yes
Slc6a2	solute carrier family 6 (neurotransmitter transporter, noradrenalin), member 2 [Source:MGI Symbol;Acc:MGI:1270850]	ENSMUSG00000055368	ENSMUST00000072939	GO:0003779(actin binding);GO:0005326(neurotransmitter transmembrane transporter activity);GO:0005328(neurotransmitter:sodium symporter activity);GO:0005330(dopamine:sodium symporter activity);GO:0005334(norepinephrine:sodium symporter activity);GO:0005886(plasma membrane);GO:0005887(integral component of plasma membrane);GO:0006836(neurotransmitter transport);GO:0008504(monoamine transmembrane tr…	04721(Synaptic vesicle cycle)	NA	NA	protein_coding	0.106073	0.224954	3.73685	4.30123	1.15343	5.27478e-129	2.55796e-126	yes
C4b	complement component 4B (Chido blood group) [Source:MGI Symbol;Acc:MGI:88228]	ENSMUSG00000073418	ENSMUST00000069507;ENSMUST00000173669;ENSMUST00000173057	GO:0001848(complement binding);GO:0001849(complement component C1q complex binding);GO:0002376(immune system process);GO:0004866(endopeptidase inhibitor activity);GO:0005515(protein binding);GO:0005576(extracellular region);GO:0005615(extracellular space);GO:0006954(inflammatory response);GO:0006956(complement activation);GO:0006958(complement activation, classical pathway);GO:0010951(negative re…	04610(Complement and coagulation cascades);05133(Pertussis);05150(Staphylococcus aureus infection);05171(Coronavirus disease - COVID-19);05322(Systemic lupus erythematosus);05322(Systemic lupus erythematosus)	NA	NA	protein_coding;retained_intron;nonsense_mediated_decay	1.44226	1.72476	16.7001	31.8005	21.154	1.07998e-128	5.08764e-126	yes
Fam177a	family with sequence similarity 177, member A [Source:MGI Symbol;Acc:MGI:1920635]	ENSMUSG00000095595	ENSMUST00000177768	GO:0003674(molecular_function);GO:0005575(cellular_component);GO:0008150(biological_process)	NA	NA	NA	protein_coding	0	7.03611	7.10835	7.25829	6.41329	5.18804e-122	2.37612e-119	yes
Bfsp1	beaded filament structural protein 1, in lens-CP94 [Source:MGI Symbol;Acc:MGI:101770]	ENSMUSG00000027420	ENSMUST00000028907;ENSMUST00000099296	GO:0005212(structural constituent of eye lens);GO:0005515(protein binding);GO:0005737(cytoplasm);GO:0005856(cytoskeleton);GO:0005882(intermediate filament);GO:0005886(plasma membrane);GO:0005938(cell cortex);GO:0016020(membrane);GO:0045109(intermediate filament organization);GO:0048469(cell maturation);GO:0070307(lens fiber cell development);GO:0070307(lens fiber cell development)	NA	NA	NA	protein_coding	0.284979	5.43311	0.523325	0.0802451	0.412365	4.57106e-121	2.03697e-118	yes
Sp6	trans-acting transcription factor 6 [Source:MGI Symbol;Acc:MGI:1932575]	ENSMUSG00000038560	ENSMUST00000047997;ENSMUST00000107622	GO:0000978(RNA polymerase II cis-regulatory region sequence-specific DNA binding);GO:0000981(DNA-binding transcription factor activity, RNA polymerase II-specific);GO:0003677(DNA binding);GO:0005634(nucleus);GO:0005829(cytosol);GO:0006357(regulation of transcription by RNA polymerase II);GO:0006366(transcription by RNA polymerase II);GO:0042481(regulation of odontogenesis);GO:0046872(metal ion bi…	NA	NA	NA	protein_coding	0.0357179	1.49363	5.11636	7.14493	1.3207	6.62033e-121	2.87252e-118	yes
Ndor1	NADPH dependent diflavin oxidoreductase 1 [Source:MGI Symbol;Acc:MGI:1926047]	ENSMUSG00000115018	ENSMUST00000228627	GO:0016020(membrane);GO:0016021(integral component of membrane);GO:0016567(protein ubiquitination);GO:0061630(ubiquitin protein ligase activity)	NA	NA	NA	protein_coding	0.08567	0.531003	7.30009	7.54775	6.43138	1.06537e-118	4.50405e-116	yes
2900057B20Rik	RIKEN cDNA 2900057B20 gene [Source:MGI Symbol;Acc:MGI:1920259]	ENSMUSG00000117797	ENSMUST00000236092	NA	NA	NA	NA	lncRNA	0.472385	0.571387	9.55551	20.4617	8.71349	5.33129e-118	2.19756e-115	yes
Gm5522	predicted gene 5522 [Source:MGI Symbol;Acc:MGI:3649087]	ENSMUSG00000100212	ENSMUST00000189483	NA	NA	NA	NA	processed_pseudogene	0.785294	9.77852	0.273282	0.176981	4.11374	1.83531e-117	7.38064e-115	yes
Scarna10	small Cajal body-specific RNA 10 [Source:MGI Symbol;Acc:MGI:3819482]	ENSMUSG00000089617	ENSMUST00000158992	NA	NA	NA	NA	snoRNA	0	16.5182	0	0	2.84864	3.17439e-117	1.24617e-114	yes
Cryge	crystallin, gamma E [Source:MGI Symbol;Acc:MGI:88525]	ENSMUSG00000070870	ENSMUST00000087359;ENSMUST00000161960	GO:0001654(eye development);GO:0002088(lens development in camera-type eye);GO:0005212(structural constituent of eye lens);GO:0007601(visual perception);GO:0007601(visual perception)	NA	NA	NA	protein_coding	0.491871	15.0388	0.786033	0.351505	1.80204	5.21511e-117	1.99969e-114	yes
Rpph1	ribonuclease P RNA component H1 [Source:MGI Symbol;Acc:MGI:1934664]	ENSMUSG00000092837	ENSMUST00000175096	NA	NA	NA	NA	ribozyme	4.93681	177.285	31.9534	22.8072	29.6279	1.5672e-116	5.87274e-114	yes
Zfp2	zinc finger protein 2 [Source:MGI Symbol;Acc:MGI:99167]	ENSMUSG00000049321	ENSMUST00000109129;ENSMUST00000116378;ENSMUST00000109128;ENSMUST00000124748;ENSMUST00000150903;ENSMUST00000151027	GO:0000977(RNA polymerase II transcription regulatory region sequence-specific DNA binding);GO:0000981(DNA-binding transcription factor activity, RNA polymerase II-specific);GO:0003677(DNA binding);GO:0005634(nucleus);GO:0006357(regulation of transcription by RNA polymerase II);GO:0046872(metal ion binding);GO:0046872(metal ion binding)	NA	NA	NA	protein_coding;processed_transcript	5.69433	0.345567	5.46549	6.05238	0.243941	1.44798e-114	5.30538e-112	yes
Gm49179	predicted gene, 49179 [Source:MGI Symbol;Acc:MGI:6118614]	ENSMUSG00000115718	ENSMUST00000226752	NA	NA	NA	NA	lncRNA	0.317366	0.047197	0.53457	3.61187	0.39937	1.21925e-113	4.37021e-111	yes
Ccdc50	coiled-coil domain containing 50 [Source:MGI Symbol;Acc:MGI:1914751]	ENSMUSG00000038127	ENSMUST00000100026;ENSMUST00000039443;ENSMUST00000096127;ENSMUST00000149077;ENSMUST00000143823;ENSMUST00000239351	GO:0005737(cytoplasm);GO:0005829(cytosol);GO:0007605(sensory perception of sound);GO:0015630(microtubule cytoskeleton);GO:0031625(ubiquitin protein ligase binding);GO:0031625(ubiquitin protein ligase binding)	NA	NA	NA	protein_coding;processed_transcript	5.94099	1.78808	0.43123	5.96153	0.373508	1.65068e-113	5.79073e-111	yes
Metazoa_SRP	Metazoan signal recognition particle RNA [Source:RFAM;Acc:RF00017]	ENSMUSG00000118841	ENSMUST00000174924	NA	NA	NA	NA	misc_RNA	61.6183	1297.86	267.416	157.562	203.619	1.87634e-113	6.44523e-111	yes
Gpr176	G protein-coupled receptor 176 [Source:MGI Symbol;Acc:MGI:2685858]	ENSMUSG00000040133	ENSMUST00000039160	GO:0004930(G protein-coupled receptor activity);GO:0005886(plasma membrane);GO:0007165(signal transduction);GO:0007186(G protein-coupled receptor signaling pathway);GO:0007193(adenylate cyclase-inhibiting G protein-coupled receptor signaling pathway);GO:0016020(membrane);GO:0016021(integral component of membrane);GO:0048511(rhythmic process);GO:0048512(circadian behavior)	NA	NA	NA	protein_coding	2.96161	2.40801	0.056715	3.26969	0.133301	2.28778e-113	7.69813e-111	yes
Pcolce	procollagen C-endopeptidase enhancer protein [Source:MGI Symbol;Acc:MGI:105099]	ENSMUSG00000029718	ENSMUST00000054564;ENSMUST00000128755;ENSMUST00000142675;ENSMUST00000131703;ENSMUST00000146589;ENSMUST00000031731;ENSMUST00000124693;ENSMUST00000148662;ENSMUST00000136649;ENSMUST00000137210	GO:0005515(protein binding);GO:0005518(collagen binding);GO:0005576(extracellular region);GO:0005615(extracellular space);GO:0006508(proteolysis);GO:0008201(heparin binding);GO:0010952(positive regulation of peptidase activity);GO:0016504(peptidase activator activity);GO:1990830(cellular response to leukemia inhibitory factor);GO:1990830(cellular response to leukemia inhibitory factor)	NA	NA	NA	protein_coding;retained_intron;processed_transcript	1.98935	2.82436	26.4236	32.8528	30.2399	8.02813e-113	2.64736e-110	yes
Ccdc194	coiled-coil domain containing 194 [Source:MGI Symbol;Acc:MGI:3588239]	ENSMUSG00000108900	ENSMUST00000207913	NA	NA	NA	NA	protein_coding	0	0.034022	2.68579	2.45978	4.67378	4.95208e-111	1.60098e-108	yes
Gm16701	predicted gene, 16701 [Source:MGI Symbol;Acc:MGI:4439625]	ENSMUSG00000097823	ENSMUST00000181309	NA	NA	NA	NA	lncRNA	0.51024	8.36856	0.871981	11.5285	1.28314	2.45586e-110	7.78695e-108	yes
Gm6430	predicted gene 6430 [Source:MGI Symbol;Acc:MGI:3648857]	ENSMUSG00000044757	ENSMUST00000054664	NA	NA	NA	NA	processed_pseudogene	14.9287	1.16392	0.968296	1.16056	1.26979	2.7076e-109	8.4232e-107	yes
Zfx	zinc finger protein X-linked [Source:MGI Symbol;Acc:MGI:99211]	ENSMUSG00000079509	ENSMUST00000088102;ENSMUST00000113925;ENSMUST00000130312;ENSMUST00000113926;ENSMUST00000135661	GO:0001541(ovarian follicle development);GO:0003677(DNA binding);GO:0005634(nucleus);GO:0005654(nucleoplasm);GO:0005694(chromosome);GO:0005730(nucleolus);GO:0006355(regulation of transcription, DNA-templated);GO:0006357(regulation of transcription by RNA polymerase II);GO:0007281(germ cell development);GO:0007283(spermatogenesis);GO:0009566(fertilization);GO:0009791(post-embryonic development);GO…	NA	NA	NA	protein_coding;retained_intron;processed_transcript	5.37926	0.25741	5.75667	5.21255	0.600273	3.28202e-108	1.00211e-105	yes
Metazoa_SRP	Metazoan signal recognition particle RNA [Source:RFAM;Acc:RF00017]	ENSMUSG00000118866	ENSMUST00000175032	NA	NA	NA	NA	misc_RNA	68.4568	1327.43	305.045	162.124	221.112	7.85909e-108	2.35601e-105	yes
ENSMUSG00002076282		ENSMUSG00002076282	ENSMUST00020182793	NA	NA	NA	NA	misc_RNA	0	8.18702	0	39.2476	41.3829	6.71907e-107	1.97829e-104	yes
7SK	7SK RNA [Source:RFAM;Acc:RF00100]	ENSMUSG00002076161	ENSMUST00020183253	NA	NA	NA	NA	misc_RNA	34.5208	728.643	174.361	104.605	120.909	3.34115e-105	9.6647e-103	yes
Serpina3n	serine (or cysteine) peptidase inhibitor, clade A, member 3N [Source:MGI Symbol;Acc:MGI:105045]	ENSMUSG00000021091	ENSMUST00000021506	GO:0005615(extracellular space)	NA	NA	NA	protein_coding	3.12123	3.58456	26.2692	51.9215	29.1577	7.72139e-105	2.19501e-102	yes
Gdf1	growth differentiation factor 1 [Source:MGI Symbol;Acc:MGI:95683]	ENSMUSG00000109523	ENSMUST00000207684	GO:0001701(in utero embryonic development);GO:0005125(cytokine activity);GO:0005576(extracellular region);GO:0005615(extracellular space);GO:0007165(signal transduction);GO:0007492(endoderm development);GO:0007498(mesoderm development);GO:0008083(growth factor activity);GO:0010862(positive regulation of pathway-restricted SMAD protein phosphorylation);GO:0030509(BMP signaling pathway);GO:0060395(…	04060(Cytokine-cytokine receptor interaction)	NA	NA	protein_coding	3.56508	0.194762	0.107989	7.38367	6.3579	9.75279e-105	2.72549e-102	yes
ENSMUSG00002076173		ENSMUSG00002076173	ENSMUST00020183322	NA	NA	NA	NA	miRNA	2229.1	39966.7	8943.5	5472.08	6800.63	1.22152e-103	3.35673e-101	yes
Pcdhb21	protocadherin beta 21 [Source:MGI Symbol;Acc:MGI:2136759]	ENSMUSG00000044022	ENSMUST00000061405	GO:0003674(molecular_function);GO:0005509(calcium ion binding);GO:0005886(plasma membrane);GO:0005887(integral component of plasma membrane);GO:0007155(cell adhesion);GO:0007156(homophilic cell adhesion via plasma membrane adhesion molecules);GO:0016020(membrane);GO:0016021(integral component of membrane)	NA	NA	NA	protein_coding	0	0.09316	0.886505	0.945827	0	1.13418e-101	3.06564e-99	yes
Csrnp3	cysteine-serine-rich nuclear protein 3 [Source:MGI Symbol;Acc:MGI:1925021]	ENSMUSG00000044647	ENSMUST00000122912;ENSMUST00000112394;ENSMUST00000129133;ENSMUST00000053910;ENSMUST00000139896;ENSMUST00000145598;ENSMUST00000176109	GO:0000981(DNA-binding transcription factor activity, RNA polymerase II-specific);GO:0001228(DNA-binding transcription activator activity, RNA polymerase II-specific);GO:0003677(DNA binding);GO:0003700(DNA-binding transcription factor activity);GO:0005634(nucleus);GO:0006357(regulation of transcription by RNA polymerase II);GO:0006915(apoptotic process);GO:0010923(negative regulation of phosphata…	NA	NA	NA	protein_coding;retained_intron	3.75334	2.88647	0.263308	4.45609	0.387917	2.24313e-101	5.96529e-99	yes
Zfp260	zinc finger protein 260 [Source:MGI Symbol;Acc:MGI:1347071]	ENSMUSG00000049421	ENSMUST00000050735;ENSMUST00000149302;ENSMUST00000123095;ENSMUST00000134365;ENSMUST00000182136;ENSMUST00000130526	GO:0000978(RNA polymerase II cis-regulatory region sequence-specific DNA binding);GO:0000981(DNA-binding transcription factor activity, RNA polymerase II-specific);GO:0003677(DNA binding);GO:0005634(nucleus);GO:0005654(nucleoplasm);GO:0005829(cytosol);GO:0006357(regulation of transcription by RNA polymerase II);GO:0007275(multicellular organism development);GO:0046872(metal ion binding);GO:004687…	NA	NA	NA	protein_coding;retained_intron;processed_transcript	4.45801	9.83158	0.407139	1.19778	7.57108	7.00894e-100	1.83434e-97	yes
Zfp60	zinc finger protein 60 [Source:MGI Symbol;Acc:MGI:99207]	ENSMUSG00000037640	ENSMUST00000108336;ENSMUST00000167955;ENSMUST00000042641;ENSMUST00000130997;ENSMUST00000136373;ENSMUST00000126884;ENSMUST00000141753;ENSMUST00000125228	GO:0006355(regulation of transcription, DNA-templated);GO:0046872(metal ion binding);GO:0046872(metal ion binding)	05168(Herpes simplex virus 1 infection);05168(Herpes simplex virus 1 infection)	NA	NA	protein_coding;nonsense_mediated_decay;retained_intron	6.57117	0.182308	1.71417	6.29903	5.97687	1.17007e-99	3.01439e-97	yes
Rmrp	RNA component of mitochondrial RNAase P [Source:MGI Symbol;Acc:MGI:97937]	ENSMUSG00000088088	ENSMUST00000157463	NA	03008(Ribosome biogenesis in eukaryotes)	NA	NA	ribozyme	4.22309	98.4054	23.6813	10.6445	11.4192	1.37602e-99	3.49044e-97	yes
Skida1	SKI/DACH domain containing 1 [Source:MGI Symbol;Acc:MGI:1919918]	ENSMUSG00000054074	ENSMUST00000091420;ENSMUST00000142856;ENSMUST00000173604;ENSMUST00000152908	GO:0003674(molecular_function);GO:0005575(cellular_component);GO:0008150(biological_process);GO:0008150(biological_process)	NA	NA	NA	protein_coding;processed_transcript	19.7731	15.279	14.9516	13.0728	0.405739	2.68198e-98	6.70008e-96	yes
Ino80d	INO80 complex subunit D [Source:MGI Symbol;Acc:MGI:3027003]	ENSMUSG00000040865	ENSMUST00000097718;ENSMUST00000165066;ENSMUST00000137511;ENSMUST00000188100;ENSMUST00000133236;ENSMUST00000172416	GO:0003674(molecular_function);GO:0005634(nucleus);GO:0006281(DNA repair);GO:0006310(DNA recombination);GO:0006974(cellular response to DNA damage stimulus);GO:0008150(biological_process);GO:0008150(biological_process)	NA	NA	NA	protein_coding;retained_intron;nonsense_mediated_decay	0.28459	0.369604	2.97842	3.1646	3.90239	5.75637e-96	1.41658e-93	yes
A2m	alpha-2-macroglobulin [Source:MGI Symbol;Acc:MGI:2449119]	ENSMUSG00000030111	ENSMUST00000032203;ENSMUST00000204850;ENSMUST00000203413	GO:0001869(negative regulation of complement activation, lectin pathway);GO:0002020(protease binding);GO:0004866(endopeptidase inhibitor activity);GO:0004867(serine-type endopeptidase inhibitor activity);GO:0005102(signaling receptor binding);GO:0005515(protein binding);GO:0005576(extracellular region);GO:0005615(extracellular space);GO:0007565(female pregnancy);GO:0010466(negative regulation of …	04610(Complement and coagulation cascades);04610(Complement and coagulation cascades)	NA	NA	protein_coding;retained_intron	1.36275	1.25764	9.33491	16.9789	10.6212	1.41657e-95	3.43477e-93	yes
Zfp708	zinc finger protein 708 [Source:MGI Symbol;Acc:MGI:3040674]	ENSMUSG00000058883	ENSMUST00000109742;ENSMUST00000190566;ENSMUST00000109743	GO:0000978(RNA polymerase II cis-regulatory region sequence-specific DNA binding);GO:0000981(DNA-binding transcription factor activity, RNA polymerase II-specific);GO:0005634(nucleus);GO:0006355(regulation of transcription, DNA-templated);GO:0006357(regulation of transcription by RNA polymerase II);GO:0046872(metal ion binding);GO:0046872(metal ion binding)	05168(Herpes simplex virus 1 infection);05168(Herpes simplex virus 1 infection)	NA	NA	protein_coding	1.82809	0.0459636	0	2.10456	1.97461	8.3909e-95	2.00506e-92	yes
Hnrnpa3	heterogeneous nuclear ribonucleoprotein A3 [Source:MGI Symbol;Acc:MGI:1917171]	ENSMUSG00000059005	ENSMUST00000111962;ENSMUST00000111964;ENSMUST00000132392;ENSMUST00000141974	GO:0003676(nucleic acid binding);GO:0003723(RNA binding);GO:0003729(mRNA binding);GO:0005634(nucleus);GO:0005654(nucleoplasm);GO:0005681(spliceosomal complex);GO:0005737(cytoplasm);GO:0006397(mRNA processing);GO:0008380(RNA splicing);GO:0014069(postsynaptic density);GO:0035770(ribonucleoprotein granule);GO:0043005(neuron projection);GO:0051028(mRNA transport);GO:0051033(RNA transmembrane transpor…	03040(Spliceosome);05014(Amyotrophic lateral sclerosis);05014(Amyotrophic lateral sclerosis)	NA	NA	protein_coding;retained_intron	5.85793	32.624	48.0806	5.46693	6.41943	1.58243e-93	3.7273e-91	yes
Myl1	myosin, light polypeptide 1 [Source:MGI Symbol;Acc:MGI:97269]	ENSMUSG00000061816	ENSMUST00000027151;ENSMUST00000150542;ENSMUST00000151328;ENSMUST00000120415;ENSMUST00000186202;ENSMUST00000186346;ENSMUST00000160100;ENSMUST00000119429	GO:0005509(calcium ion binding);GO:0006936(muscle contraction);GO:0008307(structural constituent of muscle);GO:0016459(myosin complex);GO:0030016(myofibril);GO:0043292(contractile fiber);GO:0060048(cardiac muscle contraction);GO:0060048(cardiac muscle contraction)	NA	NA	NA	protein_coding;processed_transcript;retained_intron	0.419874	0.113993	0.444617	5.16101	0.725454	1.96466e-93	4.56244e-91	yes
Gm10273	predicted pseudogene 10273 [Source:MGI Symbol;Acc:MGI:3704362]	ENSMUSG00000069622	ENSMUST00000092511	NA	NA	NA	NA	processed_pseudogene	11.9776	0.227938	0.662885	0.718953	6.08202	6.41931e-91	1.47002e-88	yes
Gm12802	predicted gene 12802 [Source:MGI Symbol;Acc:MGI:3649683]	ENSMUSG00000085304	ENSMUST00000145510	NA	NA	NA	NA	lncRNA	0.612074	0.30143	3.11925	4.72517	9.29629	8.60275e-90	1.94304e-87	yes
Rn18s	18S ribosomal RNA [Source:NCBI gene (formerly Entrezgene);Acc:19791]	ENSMUSG00000119584	ENSMUST00000240377	NA	NA	NA	NA	rRNA	3292.11	47796.6	12344	7284.52	9481.34	2.17451e-89	4.84504e-87	yes
Kcnq2	potassium voltage-gated channel, subfamily Q, member 2 [Source:MGI Symbol;Acc:MGI:1309503]	ENSMUSG00000016346	ENSMUST00000197015;ENSMUST00000103048;ENSMUST00000145861;ENSMUST00000144592;ENSMUST00000103049;ENSMUST00000103050;ENSMUST00000103051;ENSMUST00000149964;ENSMUST00000123336;ENSMUST00000154164;ENSMUST00000129073;ENSMUST00000103047;ENSMUST00000016491;ENSMUST00000152099;ENSMUST00000129361;ENSMUST00000049792;ENSMUST00000129695;ENSMUST00000140789;ENSMUST00000139458;ENSMUST00000197599	GO:0005216(ion channel activity);GO:0005244(voltage-gated ion channel activity);GO:0005249(voltage-gated potassium channel activity);GO:0005267(potassium channel activity);GO:0005516(calmodulin binding);GO:0005886(plasma membrane);GO:0005887(integral component of plasma membrane);GO:0006811(ion transport);GO:0006813(potassium ion transport);GO:0008076(voltage-gated potassium channel complex);GO:0…	04725(Cholinergic synapse);04725(Cholinergic synapse)	NA	NA	protein_coding;retained_intron;processed_transcript	5.76654	4.82748	0.500662	6.71926	0.855537	2.26457e-88	4.97844e-86	yes
Gan	giant axonal neuropathy [Source:MGI Symbol;Acc:MGI:1890619]	ENSMUSG00000052557	ENSMUST00000162997;ENSMUST00000064488	GO:0005515(protein binding);GO:0005737(cytoplasm);GO:0005856(cytoskeleton);GO:0007010(cytoskeleton organization);GO:0016567(protein ubiquitination);GO:0031463(Cul3-RING ubiquitin ligase complex);GO:0031463(Cul3-RING ubiquitin ligase complex)	NA	NA	NA	protein_coding	0.333139	2.45409	1.95286	0.264802	0.294359	3.7098e-88	8.04831e-86	yes
Etfbl	electron transferring flavoprotein, beta polypeptide like [Source:MGI Symbol;Acc:MGI:5753809]	ENSMUSG00000107482	ENSMUST00000204680;ENSMUST00000203633	GO:0005739(mitochondrion);GO:0005759(mitochondrial matrix);GO:0009055(electron transfer activity);GO:0022900(electron transport chain);GO:0022900(electron transport chain)	NA	NA	NA	nonsense_mediated_decay	6.65406	0	2.27195	1.65885	0.0766187	7.05709e-88	1.51113e-85	yes
Csnk1g1	casein kinase 1, gamma 1 [Source:MGI Symbol;Acc:MGI:2660884]	ENSMUSG00000032384	ENSMUST00000034949;ENSMUST00000206594;ENSMUST00000146069;ENSMUST00000205489;ENSMUST00000124688;ENSMUST00000130798;ENSMUST00000117849;ENSMUST00000206969;ENSMUST00000153391;ENSMUST00000205379;ENSMUST00000154589	GO:0000166(nucleotide binding);GO:0004672(protein kinase activity);GO:0004674(protein serine/threonine kinase activity);GO:0005524(ATP binding);GO:0005634(nucleus);GO:0005737(cytoplasm);GO:0005829(cytosol);GO:0005886(plasma membrane);GO:0006468(protein phosphorylation);GO:0006897(endocytosis);GO:0016055(Wnt signaling pathway);GO:0016301(kinase activity);GO:0016310(phosphorylation);GO:0016740(tran…	04340(Hedgehog signaling pathway);04340(Hedgehog signaling pathway)	K08958	EC:2.7.11.1	protein_coding;retained_intron	5.33718	0.876276	0.586997	0.507699	0.945797	1.23451e-87	2.60957e-85	yes
ENSMUSG00002075524		ENSMUSG00002075524	ENSMUST00020182009	NA	NA	NA	NA	miRNA	70.0309	920.254	152.286	140.645	141.721	1.31435e-87	2.74315e-85	yes
Fbxo34	F-box protein 34 [Source:MGI Symbol;Acc:MGI:1926188]	ENSMUSG00000037536	ENSMUST00000168833;ENSMUST00000095941;ENSMUST00000227601;ENSMUST00000163324;ENSMUST00000226395;ENSMUST00000228740;ENSMUST00000043112;ENSMUST00000228668;ENSMUST00000226432;ENSMUST00000227162;ENSMUST00000228019;ENSMUST00000228634	GO:0003674(molecular_function);GO:0005515(protein binding);GO:0008150(biological_process);GO:0008150(biological_process)	NA	NA	NA	protein_coding;nonsense_mediated_decay;processed_transcript;retained_intron	2.95731	1.91758	0.135572	6.49386	5.48366	7.12424e-87	1.46831e-84	yes
Gm20742	predicted gene, 20742 [Source:MGI Symbol;Acc:MGI:5434098]	ENSMUSG00000117296	ENSMUST00000233041	NA	NA	NA	NA	lncRNA	0.24903	0.339331	3.10803	5.18906	1.99045	7.9129e-87	1.61072e-84	yes
Gm21596	predicted gene, 21596 [Source:MGI Symbol;Acc:MGI:5434951]	ENSMUSG00000096006	ENSMUST00000178049	NA	NA	NA	NA	processed_pseudogene	16.0747	31.5952	0.695269	12.3012	13.3136	5.76021e-85	1.15822e-82	yes
Zfp961	zinc finger protein 961 [Source:MGI Symbol;Acc:MGI:3583954]	ENSMUSG00000052446	ENSMUST00000109997;ENSMUST00000136516;ENSMUST00000145256;ENSMUST00000147033;ENSMUST00000136878;ENSMUST00000151168;ENSMUST00000139781;ENSMUST00000144807;ENSMUST00000132848;ENSMUST00000138304;ENSMUST00000131237	GO:0000122(negative regulation of transcription by RNA polymerase II);GO:0000977(RNA polymerase II transcription regulatory region sequence-specific DNA binding);GO:0000981(DNA-binding transcription factor activity, RNA polymerase II-specific);GO:0001227(DNA-binding transcription repressor activity, RNA polymerase II-specific);GO:0006355(regulation of transcription, DNA-templated);GO:0006357(regu…	05168(Herpes simplex virus 1 infection);05168(Herpes simplex virus 1 infection)	NA	NA	protein_coding;nonsense_mediated_decay;processed_transcript	2.30764	0.577768	0.427237	5.3352	0.503192	8.48632e-85	1.68581e-82	yes
Pde2a	phosphodiesterase 2A, cGMP-stimulated [Source:MGI Symbol;Acc:MGI:2446107]	ENSMUSG00000110195	ENSMUST00000210364;ENSMUST00000211368;ENSMUST00000163751;ENSMUST00000210535;ENSMUST00000210348;ENSMUST00000209315;ENSMUST00000210100;ENSMUST00000209695	GO:0000122(negative regulation of transcription by RNA polymerase II);GO:0000166(nucleotide binding);GO:0000287(magnesium ion binding);GO:0003170(heart valve development);GO:0003279(cardiac septum development);GO:0003281(ventricular septum development);GO:0004114(3',5'-cyclic-nucleotide phosphodiesterase activity);GO:0004115(3',5'-cyclic-AMP phosphodiesterase activity);GO:0004118(cGMP-stimulated …	00230(Purine metabolism);01100(Metabolic pathways);04022(cGMP-PKG signaling pathway);04740(Olfactory transduction);04925(Aldosterone synthesis and secretion);05032(Morphine addiction);05032(Morphine addiction)	K18283	EC:3.1.4.17	nonsense_mediated_decay;protein_coding;processed_transcript;retained_intron	1.70808	1.84737	0.0332601	3.55467	2.49612	1.82897e-84	3.59002e-82	yes
Xntrpc	Xndc1-transient receptor potential cation channel, subfamily C, member 2 readthrough [Source:MGI Symbol;Acc:MGI:5546370]	ENSMUSG00000070425	ENSMUST00000139104;ENSMUST00000123372;ENSMUST00000084843	GO:0000012(single strand break repair);GO:0003674(molecular_function);GO:0003684(damaged DNA binding);GO:0005216(ion channel activity);GO:0005262(calcium channel activity);GO:0005575(cellular_component);GO:0005634(nucleus);GO:0005887(integral component of plasma membrane);GO:0006811(ion transport);GO:0006828(manganese ion transport);GO:0007338(single fertilization);GO:0008150(biological_process);…	NA	NA	NA	nonsense_mediated_decay;protein_coding	2.75868	0.0352753	2.48057	0.84088	2.84346	3.27114e-84	6.34524e-82	yes
Gm43951	predicted gene, 43951 [Source:MGI Symbol;Acc:MGI:5690343]	ENSMUSG00000107877	ENSMUST00000204457;ENSMUST00000108506	GO:0007099(centriole replication);GO:0007099(centriole replication)	NA	NA	NA	protein_coding	0.188422	0.076578	0.021332	0.080041	0.998238	4.52182e-84	8.66928e-82	yes
Cx3cl1	chemokine (C-X3-C motif) ligand 1 [Source:MGI Symbol;Acc:MGI:1097153]	ENSMUSG00000031778	ENSMUST00000034230;ENSMUST00000151783;ENSMUST00000211947;ENSMUST00000135970;ENSMUST00000150307;ENSMUST00000211956	GO:0001774(microglial cell activation);GO:0002052(positive regulation of neuroblast proliferation);GO:0002523(leukocyte migration involved in inflammatory response);GO:0002548(monocyte chemotaxis);GO:0002931(response to ischemia);GO:0005125(cytokine activity);GO:0005178(integrin binding);GO:0005576(extracellular region);GO:0005615(extracellular space);GO:0005737(cytoplasm);GO:0005886(plasma membr…	04060(Cytokine-cytokine receptor interaction);04061(Viral protein interaction with cytokine and cytokine receptor);04062(Chemokine signaling pathway);04668(TNF signaling pathway);05163(Human cytomegalovirus infection);05163(Human cytomegalovirus infection)	NA	NA	protein_coding;processed_transcript;nonsense_mediated_decay	3.66291	20.2603	2.36606	27.1762	24.3984	5.91377e-84	1.12076e-81	yes
Kcna2	potassium voltage-gated channel, shaker-related subfamily, member 2 [Source:MGI Symbol;Acc:MGI:96659]	ENSMUSG00000040724	ENSMUST00000038695;ENSMUST00000197470;ENSMUST00000196403	GO:0005216(ion channel activity);GO:0005244(voltage-gated ion channel activity);GO:0005249(voltage-gated potassium channel activity);GO:0005251(delayed rectifier potassium channel activity);GO:0005267(potassium channel activity);GO:0005515(protein binding);GO:0005783(endoplasmic reticulum);GO:0005789(endoplasmic reticulum membrane);GO:0005886(plasma membrane);GO:0005887(integral component of plas…	NA	NA	NA	protein_coding	8.49755	6.28574	6.40474	0.362083	9.24365	1.94235e-80	3.63925e-78	yes
7SK	7SK RNA [Source:RFAM;Acc:RF00100]	ENSMUSG00002076809	ENSMUST00020183271	NA	NA	NA	NA	misc_RNA	0.759213	8.64689	3.37965	0.31523	20.3762	2.2116e-80	4.09718e-78	yes
Gm44505	predicted readthrough transcript (NMD candidate), 44505 [Source:MGI Symbol;Acc:MGI:3845910]	ENSMUSG00000118491	ENSMUST00000142247	NA	NA	NA	NA	nonsense_mediated_decay	0.713344	1.34116	0.935022	0	0	1.27744e-79	2.34026e-77	yes
Fmn1	formin 1 [Source:MGI Symbol;Acc:MGI:101815]	ENSMUSG00000044042	ENSMUST00000099576;ENSMUST00000161731;ENSMUST00000154834;ENSMUST00000238883;ENSMUST00000102547;ENSMUST00000081349;ENSMUST00000110954;ENSMUST00000152255	GO:0001822(kidney development);GO:0003779(actin binding);GO:0005515(protein binding);GO:0005634(nucleus);GO:0005737(cytoplasm);GO:0005789(endoplasmic reticulum membrane);GO:0005856(cytoskeleton);GO:0005884(actin filament);GO:0005886(plasma membrane);GO:0005912(adherens junction);GO:0008017(microtubule binding);GO:0010467(gene expression);GO:0015630(microtubule cytoskeleton);GO:0016020(membrane);G…	NA	NA	NA	protein_coding;processed_transcript	3.60305	2.91745	0.40766	0.41545	3.34333	7.34437e-79	1.3307e-76	yes
Tnnt2	troponin T2, cardiac [Source:MGI Symbol;Acc:MGI:104597]	ENSMUSG00000026414	ENSMUST00000112086;ENSMUST00000189826;ENSMUST00000188028;ENSMUST00000191055;ENSMUST00000112085;ENSMUST00000188098;ENSMUST00000190451;ENSMUST00000189732;ENSMUST00000186225;ENSMUST00000178204;ENSMUST00000112087	GO:0003779(actin binding);GO:0005200(structural constituent of cytoskeleton);GO:0005523(tropomyosin binding);GO:0005737(cytoplasm);GO:0005861(troponin complex);GO:0005865(striated muscle thin filament);GO:0006936(muscle contraction);GO:0006937(regulation of muscle contraction);GO:0007507(heart development);GO:0008016(regulation of heart contraction);GO:0009617(response to bacterium);GO:0016887(AT…	04260(Cardiac muscle contraction);04261(Adrenergic signaling in cardiomyocytes);05410(Hypertrophic cardiomyopathy);05414(Dilated cardiomyopathy);05414(Dilated cardiomyopathy)	NA	NA	protein_coding;retained_intron	0.407385	0.362448	3.17483	4.00768	2.94703	3.21176e-78	5.75603e-76	yes
Gm13821	predicted gene 13821 [Source:MGI Symbol;Acc:MGI:3652003]	ENSMUSG00000107256	ENSMUST00000202029	NA	NA	NA	NA	TEC	0.044187	0.030093	0.568306	1.67739	1.54434	4.44561e-78	7.88164e-76	yes
Nnt	nicotinamide nucleotide transhydrogenase [Source:MGI Symbol;Acc:MGI:109279]	ENSMUSG00000116207	ENSMUST00000223268	GO:0016020(membrane);GO:0016021(integral component of membrane);GO:0016491(oxidoreductase activity);GO:0055114(obsolete oxidation-reduction process)	00760(Nicotinate and nicotinamide metabolism);01100(Metabolic pathways)	K00323	EC:1.6.1.2;EC:7.1.1.1	protein_coding	1.70838	0	2.76964	3.7206	1.95919	7.37009e-77	1.29274e-74	yes
Cebpd	CCAAT/enhancer binding protein (C/EBP), delta [Source:MGI Symbol;Acc:MGI:103573]	ENSMUSG00000071637	ENSMUST00000096232;ENSMUST00000210772	GO:0000976(transcription regulatory region sequence-specific DNA binding);GO:0000978(RNA polymerase II cis-regulatory region sequence-specific DNA binding);GO:0000981(DNA-binding transcription factor activity, RNA polymerase II-specific);GO:0001228(DNA-binding transcription activator activity, RNA polymerase II-specific);GO:0002244(hematopoietic progenitor cell differentiation);GO:0003677(DNA bin…	NA	NA	NA	protein_coding;processed_transcript	2.60461	3.74538	21.5647	28.6466	14.1933	1.44266e-76	2.50385e-74	yes
Sftpc	surfactant associated protein C [Source:MGI Symbol;Acc:MGI:109517]	ENSMUSG00000022097	ENSMUST00000022692;ENSMUST00000227152	GO:0005576(extracellular region);GO:0005615(extracellular space);GO:0007585(respiratory gaseous exchange by respiratory system);GO:0016020(membrane);GO:0016021(integral component of membrane);GO:0016021(integral component of membrane)	NA	NA	NA	protein_coding;retained_intron	3.73901	1.87703	0	0	2.60361	2.72119e-76	4.67365e-74	yes
Gm14150	predicted gene 14150 [Source:MGI Symbol;Acc:MGI:3651006]	ENSMUSG00000082809	ENSMUST00000122404	NA	NA	NA	NA	processed_pseudogene	1.75764	2.18775	2.13016	2.19468	15.9039	4.09623e-75	6.96275e-73	yes
Gm3226	predicted gene 3226 [Source:MGI Symbol;Acc:MGI:3804968]	ENSMUSG00000114547	ENSMUST00000225150	NA	NA	NA	NA	processed_pseudogene	6.62691	19.7456	13.6532	0.56763	12.7086	1.68992e-74	2.8432e-72	yes
Scarna2	small Cajal body-specific RNA 2 [Source:MGI Symbol;Acc:MGI:3819484]	ENSMUSG00000088185	ENSMUST00000157560	NA	NA	NA	NA	scaRNA	0.523692	20.2378	3.50034	2.61313	2.48171	6.71183e-74	1.11783e-71	yes
Rnf170	ring finger protein 170 [Source:MGI Symbol;Acc:MGI:1924983]	ENSMUSG00000013878	ENSMUST00000014022;ENSMUST00000209707;ENSMUST00000124757;ENSMUST00000209300;ENSMUST00000153528;ENSMUST00000124867;ENSMUST00000110573;ENSMUST00000140819;ENSMUST00000110575;ENSMUST00000110579	GO:0003674(molecular_function);GO:0005575(cellular_component);GO:0005783(endoplasmic reticulum);GO:0005789(endoplasmic reticulum membrane);GO:0008150(biological_process);GO:0016020(membrane);GO:0016021(integral component of membrane);GO:0016567(protein ubiquitination);GO:0016740(transferase activity);GO:0046872(metal ion binding);GO:0061630(ubiquitin protein ligase activity);GO:0061630(ubiquitin …	NA	K15707	EC:2.3.2.27	protein_coding;nonsense_mediated_decay;retained_intron	1.25763	0.857545	0.486611	5.69951	0.925289	1.44363e-73	2.38026e-71	yes
Lad1	ladinin [Source:MGI Symbol;Acc:MGI:109343]	ENSMUSG00000041782	ENSMUST00000038760;ENSMUST00000190773;ENSMUST00000185756	GO:0005198(structural molecule activity);GO:0005576(extracellular region);GO:0005604(basement membrane);GO:0015629(actin cytoskeleton);GO:0015629(actin cytoskeleton)	NA	NA	NA	protein_coding;processed_transcript	0.773438	1.16111	7.11375	8.73409	6.86771	2.11805e-73	3.45767e-71	yes
Arl5b	ADP-ribosylation factor-like 5B [Source:MGI Symbol;Acc:MGI:1923119]	ENSMUSG00000017418	ENSMUST00000069870;ENSMUST00000239125;ENSMUST00000128682;ENSMUST00000193883;ENSMUST00000017562;ENSMUST00000192653	GO:0000166(nucleotide binding);GO:0005525(GTP binding);GO:0005802(trans-Golgi network);GO:0006886(intracellular protein transport);GO:0016192(vesicle-mediated transport);GO:1903292(protein localization to Golgi membrane);GO:1903292(protein localization to Golgi membrane)	NA	NA	NA	protein_coding;nonsense_mediated_decay;retained_intron	1.29125	0.848306	0.167754	3.60687	0.885998	4.97832e-73	8.0473e-71	yes
Atp6v0c-ps2	ATPase, H+ transporting, lysosomal V0 subunit C, pseudogene 2 [Source:MGI Symbol;Acc:MGI:2151816]	ENSMUSG00000080242	ENSMUST00000122373	NA	NA	NA	NA	processed_pseudogene	67.7404	4.56542	9.00719	45.816	31.8772	9.4423e-73	1.5115e-70	yes
Gm14698	predicted gene 14698 [Source:MGI Symbol;Acc:MGI:3709613]	ENSMUSG00000071748	ENSMUST00000096420	GO:0001691(pseudophosphatase activity);GO:0005515(protein binding);GO:0005634(nucleus);GO:0005654(nucleoplasm);GO:0005737(cytoplasm);GO:0005829(cytosol);GO:0006470(protein dephosphorylation);GO:0007283(spermatogenesis);GO:0008138(protein tyrosine/serine/threonine phosphatase activity);GO:0016311(dephosphorylation);GO:0016791(phosphatase activity);GO:0032091(negative regulation of protein binding)…	NA	NA	NA	protein_coding	7.66502	1.68653	0.673907	0.943122	4.25567	1.38062e-72	2.18881e-70	yes
Gm2436	predicted gene 2436 [Source:MGI Symbol;Acc:MGI:3780603]	ENSMUSG00000112022	ENSMUST00000219562	NA	NA	NA	NA	unprocessed_pseudogene	0	0.524625	0	3.27328	3.02809	3.84282e-72	6.03432e-70	yes
Slc39a9	solute carrier family 39 (zinc transporter), member 9 [Source:MGI Symbol;Acc:MGI:1914820]	ENSMUSG00000048833	ENSMUST00000085245;ENSMUST00000217889;ENSMUST00000219706;ENSMUST00000218440;ENSMUST00000219689;ENSMUST00000217805;ENSMUST00000217679	GO:0003674(molecular_function);GO:0005575(cellular_component);GO:0006811(ion transport);GO:0006829(zinc ion transport);GO:0008150(biological_process);GO:0016020(membrane);GO:0016021(integral component of membrane);GO:0030001(metal ion transport);GO:0046873(metal ion transmembrane transporter activity);GO:0055085(transmembrane transport);GO:0055085(transmembrane transport)	NA	NA	NA	protein_coding;processed_transcript;retained_intron	4.59733	0.756782	0.788497	0.774732	4.46081	1.39135e-71	2.1642e-69	yes
Pakap	paralemmin A kinase anchor protein [Source:MGI Symbol;Acc:MGI:5141924]	ENSMUSG00000089945	ENSMUST00000098066;ENSMUST00000126465	GO:0007015(actin filament organization);GO:0007178(transmembrane receptor protein serine/threonine kinase signaling pathway);GO:0008104(protein localization);GO:0008360(regulation of cell shape);GO:0016020(membrane);GO:0051018(protein kinase A binding);GO:0051018(protein kinase A binding)	NA	NA	NA	nonsense_mediated_decay	0.220716	0.151965	0.48241	0.891832	0	1.92484e-71	2.96605e-69	yes
Gm15387	predicted gene 15387 [Source:MGI Symbol;Acc:MGI:3705374]	ENSMUSG00000082585	ENSMUST00000120421	NA	NA	NA	NA	processed_pseudogene	15.4322	5.28904	84.9373	29.9689	32.4803	4.38415e-70	6.69314e-68	yes
Gm29253	predicted gene 29253 [Source:MGI Symbol;Acc:MGI:5579959]	ENSMUSG00000099519	ENSMUST00000185727	NA	NA	NA	NA	lncRNA	0	0.039621	0.056456	0.662948	0.50989	1.17025e-69	1.77019e-67	yes
Fkrp	fukutin related protein [Source:MGI Symbol;Acc:MGI:2447586]	ENSMUSG00000048920	ENSMUST00000061390;ENSMUST00000206259;ENSMUST00000205368;ENSMUST00000205677	GO:0000139(Golgi membrane);GO:0002162(dystroglycan binding);GO:0005576(extracellular region);GO:0005615(extracellular space);GO:0005654(nucleoplasm);GO:0005737(cytoplasm);GO:0005783(endoplasmic reticulum);GO:0005791(rough endoplasmic reticulum);GO:0005794(Golgi apparatus);GO:0005829(cytosol);GO:0005886(plasma membrane);GO:0006486(protein glycosylation);GO:0009101(glycoprotein biosynthetic process…	00515(Mannose type O-glycan biosynthesis);01100(Metabolic pathways);01100(Metabolic pathways)	NA	NA	protein_coding;retained_intron	1.1154	1.17648	8.0611	7.696	8.38392	1.43334e-69	2.14845e-67	yes
Socs3	suppressor of cytokine signaling 3 [Source:MGI Symbol;Acc:MGI:1201791]	ENSMUSG00000053113	ENSMUST00000054002;ENSMUST00000132295;ENSMUST00000123255	GO:0001784(phosphotyrosine residue binding);GO:0001932(regulation of protein phosphorylation);GO:0005515(protein binding);GO:0005737(cytoplasm);GO:0005829(cytosol);GO:0005942(phosphatidylinositol 3-kinase complex);GO:0007165(signal transduction);GO:0007259(receptor signaling pathway via JAK-STAT);GO:0009968(negative regulation of signal transduction);GO:0016567(protein ubiquitination);GO:0035556(…	04120(Ubiquitin mediated proteolysis);04380(Osteoclast differentiation);04630(JAK-STAT signaling pathway);04668(TNF signaling pathway);04910(Insulin signaling pathway);04917(Prolactin signaling pathway);04920(Adipocytokine signaling pathway);04930(Type II diabetes mellitus);04931(Insulin resistance);04932(Non-alcoholic fatty liver disease);04935(Growth hormone synthesis, secretion and action);051…	NA	NA	protein_coding;processed_transcript	1.55351	1.09386	8.92272	12.0284	6.79556	1.93941e-69	2.88081e-67	yes
Glb1l3	galactosidase, beta 1 like 3 [Source:MGI Symbol;Acc:MGI:1918143]	ENSMUSG00000031966	ENSMUST00000210274;ENSMUST00000034448;ENSMUST00000209592	GO:0004553(hydrolase activity, hydrolyzing O-glycosyl compounds);GO:0004565(beta-galactosidase activity);GO:0005975(carbohydrate metabolic process);GO:0008152(metabolic process);GO:0016787(hydrolase activity);GO:0016798(hydrolase activity, acting on glycosyl bonds);GO:0016798(hydrolase activity, acting on glycosyl bonds)	NA	NA	NA	protein_coding;processed_transcript	4.61197	6.29157	1.73509	0.853865	0.4294	3.12167e-69	4.59554e-67	yes
Serpinc1	serine (or cysteine) peptidase inhibitor, clade C (antithrombin), member 1 [Source:MGI Symbol;Acc:MGI:88095]	ENSMUSG00000026715	ENSMUST00000064725;ENSMUST00000194777;ENSMUST00000193477	GO:0002020(protease binding);GO:0002438(acute inflammatory response to antigenic stimulus);GO:0004867(serine-type endopeptidase inhibitor activity);GO:0005576(extracellular region);GO:0005615(extracellular space);GO:0007584(response to nutrient);GO:0007595(lactation);GO:0007596(blood coagulation);GO:0007599(hemostasis);GO:0008201(heparin binding);GO:0010466(negative regulation of peptidase activi…	04610(Complement and coagulation cascades);04610(Complement and coagulation cascades)	NA	NA	protein_coding;retained_intron	0	0.423643	0.0338717	0.00742779	0.13845	5.33075e-69	7.77818e-67	yes
mt-Atp6	mitochondrially encoded ATP synthase 6 [Source:MGI Symbol;Acc:MGI:99927]	ENSMUSG00000064357	ENSMUST00000082408	GO:0005739(mitochondrion);GO:0005743(mitochondrial inner membrane);GO:0005753(mitochondrial proton-transporting ATP synthase complex);GO:0006754(ATP biosynthetic process);GO:0006811(ion transport);GO:0007568(aging);GO:0015078(proton transmembrane transporter activity);GO:0015986(ATP synthesis coupled proton transport);GO:0016020(membrane);GO:0016021(integral component of membrane);GO:0016787(hydr…	00190(Oxidative phosphorylation);01100(Metabolic pathways);04714(Thermogenesis);05010(Alzheimer disease);05012(Parkinson disease);05014(Amyotrophic lateral sclerosis);05016(Huntington disease);05020(Prion disease);05022(Pathways of neurodegeneration - multiple diseases)	NA	NA	protein_coding	795.009	867.387	1071.85	5423.82	1008.39	6.45101e-69	9.3302e-67	yes
Chrna4	cholinergic receptor, nicotinic, alpha polypeptide 4 [Source:MGI Symbol;Acc:MGI:87888]	ENSMUSG00000027577	ENSMUST00000067120;ENSMUST00000135766;ENSMUST00000198922	GO:0001508(action potential);GO:0001666(response to hypoxia);GO:0004888(transmembrane signaling receptor activity);GO:0005216(ion channel activity);GO:0005230(extracellular ligand-gated ion channel activity);GO:0005515(protein binding);GO:0005886(plasma membrane);GO:0005887(integral component of plasma membrane);GO:0005892(acetylcholine-gated channel complex);GO:0006281(DNA repair);GO:0006811(ion…	04080(Neuroactive ligand-receptor interaction);04725(Cholinergic synapse);05033(Nicotine addiction);05033(Nicotine addiction)	NA	NA	protein_coding;processed_transcript	4.47972	0.450308	0.588878	3.89591	3.90665	6.57598e-69	9.42823e-67	yes
Gm10475	predicted gene 10475 [Source:MGI Symbol;Acc:MGI:3642283]	ENSMUSG00000073152	ENSMUST00000084713	NA	NA	NA	NA	lncRNA	0.044552	0.101483	0.519779	1.21437	2.95928	1.07708e-68	1.53094e-66	yes
Tnnt3	troponin T3, skeletal, fast [Source:MGI Symbol;Acc:MGI:109550]	ENSMUSG00000061723	ENSMUST00000179658;ENSMUST00000128294;ENSMUST00000125649;ENSMUST00000105942;ENSMUST00000105948;ENSMUST00000169299;ENSMUST00000105943;ENSMUST00000105949;ENSMUST00000105952;ENSMUST00000105957;ENSMUST00000209807;ENSMUST00000105950;ENSMUST00000074187;ENSMUST00000105954;ENSMUST00000144259;ENSMUST00000078497;ENSMUST00000105958;ENSMUST00000105945;ENSMUST00000105955;ENSMUST00000105953;ENSMUST00000153262;…	GO:0003009(skeletal muscle contraction);GO:0003779(actin binding);GO:0005523(tropomyosin binding);GO:0005861(troponin complex);GO:0006937(regulation of muscle contraction);GO:0006942(regulation of striated muscle contraction);GO:0030172(troponin C binding);GO:0031013(troponin I binding);GO:0043462(regulation of ATPase activity);GO:0048306(calcium-dependent protein binding);GO:1903612(positive reg…	NA	NA	NA	protein_coding;processed_transcript;retained_intron	0.331233	0.1666	0.465069	4.21911	0.696712	1.12802e-68	1.58963e-66	yes
Lrrc2	leucine rich repeat containing 2 [Source:MGI Symbol;Acc:MGI:1921499]	ENSMUSG00000032495	ENSMUST00000035076;ENSMUST00000196834	GO:0005515(protein binding);GO:0005515(protein binding)	NA	NA	NA	protein_coding	8.4023	7.19682	41.4742	61.3534	40.6149	1.84018e-68	2.57125e-66	yes
Sar1a	secretion associated Ras related GTPase 1A [Source:MGI Symbol;Acc:MGI:98230]	ENSMUSG00000020088	ENSMUST00000020285;ENSMUST00000220372;ENSMUST00000218968;ENSMUST00000218172;ENSMUST00000219055;ENSMUST00000218474;ENSMUST00000219174;ENSMUST00000218741;ENSMUST00000219506	GO:0000166(nucleotide binding);GO:0005525(GTP binding);GO:0005783(endoplasmic reticulum);GO:0005794(Golgi apparatus);GO:0006886(intracellular protein transport);GO:0015031(protein transport);GO:0016192(vesicle-mediated transport);GO:0030127(COPII vesicle coat);GO:0090110(COPII-coated vesicle cargo loading);GO:0090110(COPII-coated vesicle cargo loading)	04141(Protein processing in endoplasmic reticulum);05134(Legionellosis);05134(Legionellosis)	NA	NA	protein_coding;retained_intron;nonsense_mediated_decay	40.1456	7.97583	8.0832	45.1609	8.05123	2.14776e-68	2.97582e-66	yes
Rpl10-ps1	ribosomal protein L10, pseudogene 1 [Source:MGI Symbol;Acc:MGI:3650909]	ENSMUSG00000080859	ENSMUST00000119438	NA	NA	NA	NA	transcribed_processed_pseudogene	1.13153	17.3027	2.11115	3.33263	2.61414	7.1282e-68	9.79414e-66	yes
Rpl29	ribosomal protein L29 [Source:MGI Symbol;Acc:MGI:99687]	ENSMUSG00000048758	ENSMUST00000213448;ENSMUST00000059802;ENSMUST00000217081;ENSMUST00000150576	GO:0002181(cytoplasmic translation);GO:0003735(structural constituent of ribosome);GO:0005829(cytosol);GO:0005840(ribosome);GO:0006412(translation);GO:0008201(heparin binding);GO:0008283(cell population proliferation);GO:0019898(extrinsic component of membrane);GO:0022625(cytosolic large ribosomal subunit);GO:0022626(cytosolic ribosome);GO:0031589(cell-substrate adhesion);GO:0035264(multicellular…	03010(Ribosome);05171(Coronavirus disease - COVID-19);05171(Coronavirus disease - COVID-19)	NA	NA	protein_coding	49.0172	63.4057	70.4303	3.86959	53.8578	1.61055e-67	2.1946e-65	yes
Shisal1	shisa like 1 [Source:MGI Symbol;Acc:MGI:1919551]	ENSMUSG00000062760	ENSMUST00000189248;ENSMUST00000080751;ENSMUST00000189994;ENSMUST00000186527;ENSMUST00000239449	GO:0003674(molecular_function);GO:0005575(cellular_component);GO:0008150(biological_process);GO:0016020(membrane);GO:0016021(integral component of membrane);GO:0016021(integral component of membrane)	NA	NA	NA	protein_coding	10.0849	9.70176	8.6037	13.892	0.718999	4.55176e-67	6.15159e-65	yes
Cacna2d1	calcium channel, voltage-dependent, alpha2/delta subunit 1 [Source:MGI Symbol;Acc:MGI:88295]	ENSMUSG00000040118	ENSMUST00000078272;ENSMUST00000180204;ENSMUST00000167946;ENSMUST00000101581;ENSMUST00000200270;ENSMUST00000200158;ENSMUST00000199236;ENSMUST00000200294;ENSMUST00000199704;ENSMUST00000196750;ENSMUST00000039370	GO:0005244(voltage-gated ion channel activity);GO:0005245(voltage-gated calcium channel activity);GO:0005262(calcium channel activity);GO:0005515(protein binding);GO:0005891(voltage-gated calcium channel complex);GO:0006811(ion transport);GO:0006816(calcium ion transport);GO:0016020(membrane);GO:0016021(integral component of membrane);GO:0016529(sarcoplasmic reticulum);GO:0030315(T-tubule);GO:003…	04010(MAPK signaling pathway);04260(Cardiac muscle contraction);04261(Adrenergic signaling in cardiomyocytes);04921(Oxytocin signaling pathway);05410(Hypertrophic cardiomyopathy);05412(Arrhythmogenic right ventricular cardiomyopathy);05414(Dilated cardiomyopathy);05414(Dilated cardiomyopathy)	NA	NA	protein_coding;retained_intron	4.01932	0.624068	0.693287	4.46874	1.14463	5.62429e-67	7.5393e-65	yes
Scgb1a1	secretoglobin, family 1A, member 1 (uteroglobin) [Source:MGI Symbol;Acc:MGI:98919]	ENSMUSG00000024653	ENSMUST00000025554	GO:0000122(negative regulation of transcription by RNA polymerase II);GO:0005576(extracellular region);GO:0005615(extracellular space);GO:0005635(nuclear envelope);GO:0005737(cytoplasm);GO:0005783(endoplasmic reticulum);GO:0005791(rough endoplasmic reticulum);GO:0007165(signal transduction);GO:0009410(response to xenobiotic stimulus);GO:0010033(response to organic substance);GO:0010193(response t…	NA	NA	NA	protein_coding	5.97133	4.03494	0	0	5.42297	6.3879e-67	8.49384e-65	yes
Gm43488	predicted gene 43488 [Source:MGI Symbol;Acc:MGI:5663625]	ENSMUSG00000105063	ENSMUST00000198874	NA	NA	NA	NA	TEC	1.65593	0.923279	4.1861	11.9186	6.85945	1.12596e-66	1.48519e-64	yes
Septin3	septin 3 [Source:MGI Symbol;Acc:MGI:1345148]	ENSMUSG00000022456	ENSMUST00000023095;ENSMUST00000116423;ENSMUST00000238416;ENSMUST00000230799;ENSMUST00000230365;ENSMUST00000230507;ENSMUST00000239048;ENSMUST00000229067	GO:0000166(nucleotide binding);GO:0003924(GTPase activity);GO:0005515(protein binding);GO:0005525(GTP binding);GO:0005737(cytoplasm);GO:0005829(cytosol);GO:0005856(cytoskeleton);GO:0005940(septin ring);GO:0007049(cell cycle);GO:0015630(microtubule cytoskeleton);GO:0030054(cell junction);GO:0031105(septin complex);GO:0032153(cell division site);GO:0034613(cellular protein localization);GO:0042734(…	05100(Bacterial invasion of epithelial cells);05100(Bacterial invasion of epithelial cells)	NA	NA	protein_coding;retained_intron	14.9698	1.75178	2.49701	2.58336	6.10308	1.22763e-66	1.60644e-64	yes
Ak4	adenylate kinase 4 [Source:MGI Symbol;Acc:MGI:87979]	ENSMUSG00000028527	ENSMUST00000102780;ENSMUST00000106946;ENSMUST00000151561;ENSMUST00000106945;ENSMUST00000131397	GO:0000166(nucleotide binding);GO:0001889(liver development);GO:0002082(regulation of oxidative phosphorylation);GO:0004017(adenylate kinase activity);GO:0004550(nucleoside diphosphate kinase activity);GO:0005524(ATP binding);GO:0005525(GTP binding);GO:0005737(cytoplasm);GO:0005739(mitochondrion);GO:0005759(mitochondrial matrix);GO:0006139(nucleobase-containing compound metabolic process);GO:0006…	00230(Purine metabolism);00730(Thiamine metabolism);01100(Metabolic pathways);01240(Biosynthesis of cofactors);01240(Biosynthesis of cofactors)	K00939	EC:2.7.4.3	protein_coding;processed_transcript	1.30434	0.846761	0.874419	1.56981	6.92598	3.47756e-66	4.5148e-64	yes
Gemin4	gem nuclear organelle associated protein 4 [Source:MGI Symbol;Acc:MGI:2449313]	ENSMUSG00000049396	ENSMUST00000102500;ENSMUST00000143822	GO:0000387(spliceosomal snRNP assembly);GO:0005730(nucleolus);GO:0005829(cytosol);GO:0006364(rRNA processing);GO:0015030(Cajal body);GO:0016604(nuclear body);GO:0032797(SMN complex);GO:0034719(SMN-Sm protein complex);GO:0043021(ribonucleoprotein complex binding);GO:0043021(ribonucleoprotein complex binding)	03013(RNA transport);03013(RNA transport)	NA	NA	protein_coding;processed_transcript	2.04369	0.0421396	2.901	2.97555	3.01373	6.00855e-66	7.73976e-64	yes
Gm38431	predicted gene, 38431 [Source:MGI Symbol;Acc:MGI:5621316]	ENSMUSG00000111497	ENSMUST00000217282;ENSMUST00000217359	GO:0000398(mRNA splicing, via spliceosome);GO:0003676(nucleic acid binding);GO:0003723(RNA binding);GO:0005634(nucleus);GO:0005737(cytoplasm);GO:0005737(cytoplasm)	NA	NA	NA	nonsense_mediated_decay	1.01333	0.157896	2.73271	0.311562	0.723079	1.258e-64	1.6079e-62	yes
Gm13889	predicted gene 13889 [Source:MGI Symbol;Acc:MGI:3652053]	ENSMUSG00000087006	ENSMUST00000099689;ENSMUST00000148314	NA	NA	NA	NA	protein_coding	12.3553	0.42104	14.1211	9.84399	9.10261	1.39553e-64	1.76996e-62	yes
Usp50	ubiquitin specific peptidase 50 [Source:MGI Symbol;Acc:MGI:1922333]	ENSMUSG00000027364	ENSMUST00000136319;ENSMUST00000145194;ENSMUST00000028842	GO:0004843(thiol-dependent ubiquitin-specific protease activity);GO:0005515(protein binding);GO:0005829(cytosol);GO:0006508(proteolysis);GO:0006511(ubiquitin-dependent protein catabolic process);GO:0007032(endosome organization);GO:0007265(Ras protein signal transduction);GO:0008233(peptidase activity);GO:0008234(cysteine-type peptidase activity);GO:0014069(postsynaptic density);GO:0016579(protei…	NA	NA	NA	nonsense_mediated_decay;processed_transcript;protein_coding	0.053123	0.0574007	1.06649	0.810659	0.0204827	1.60683e-64	2.0224e-62	yes
Fxyd3	FXYD domain-containing ion transport regulator 3 [Source:MGI Symbol;Acc:MGI:107497]	ENSMUSG00000057092	ENSMUST00000167369;ENSMUST00000165862;ENSMUST00000186929;ENSMUST00000165465;ENSMUST00000186839;ENSMUST00000072331;ENSMUST00000171359;ENSMUST00000169424;ENSMUST00000169313;ENSMUST00000165265;ENSMUST00000170456	GO:0005515(protein binding);GO:0005789(endoplasmic reticulum membrane);GO:0005886(plasma membrane);GO:0006811(ion transport);GO:0006813(potassium ion transport);GO:0006814(sodium ion transport);GO:0016020(membrane);GO:0016021(integral component of membrane);GO:0017080(sodium channel regulator activity);GO:0043269(regulation of ion transport);GO:0050790(regulation of catalytic activity);GO:0051117…	NA	NA	NA	protein_coding;retained_intron	0.00265103	0.161675	0.940632	1.06133	0.698405	1.8194e-64	2.27259e-62	yes
Ablim1	actin-binding LIM protein 1 [Source:MGI Symbol;Acc:MGI:1194500]	ENSMUSG00000025085	ENSMUST00000111529;ENSMUST00000099294;ENSMUST00000111558;ENSMUST00000156316;ENSMUST00000079360;ENSMUST00000111555;ENSMUST00000111546;ENSMUST00000111526;ENSMUST00000111524;ENSMUST00000134430;ENSMUST00000133782;ENSMUST00000127198;ENSMUST00000104902;ENSMUST00000137389;ENSMUST00000133369;ENSMUST00000128212;ENSMUST00000111528;ENSMUST00000111559;ENSMUST00000111550;ENSMUST00000111544;ENSMUST00000150425	GO:0001725(stress fiber);GO:0003779(actin binding);GO:0005515(protein binding);GO:0005737(cytoplasm);GO:0005856(cytoskeleton);GO:0007010(cytoskeleton organization);GO:0007411(axon guidance);GO:0014069(postsynaptic density);GO:0015629(actin cytoskeleton);GO:0030027(lamellipodium);GO:0030032(lamellipodium assembly);GO:0045944(positive regulation of transcription by RNA polymerase II);GO:0046872(met…	04360(Axon guidance);04360(Axon guidance)	NA	NA	protein_coding;retained_intron;processed_transcript	10.8327	16.1431	2.2978	20.3924	3.57971	5.84077e-64	7.24079e-62	yes
Cryab	crystallin, alpha B [Source:MGI Symbol;Acc:MGI:88516]	ENSMUSG00000032060	ENSMUST00000214962;ENSMUST00000216755;ENSMUST00000214609;ENSMUST00000034562;ENSMUST00000216393;ENSMUST00000217475	GO:0001540(amyloid-beta binding);GO:0001666(response to hypoxia);GO:0002088(lens development in camera-type eye);GO:0005198(structural molecule activity);GO:0005212(structural constituent of eye lens);GO:0005515(protein binding);GO:0005576(extracellular region);GO:0005634(nucleus);GO:0005737(cytoplasm);GO:0005739(mitochondrion);GO:0005794(Golgi apparatus);GO:0005829(cytosol);GO:0005886(plasma mem…	04141(Protein processing in endoplasmic reticulum);04213(Longevity regulating pathway - multiple species);04213(Longevity regulating pathway - multiple species)	NA	NA	protein_coding;retained_intron	8.39842	82.0418	21.3375	22.2885	15.5406	6.22379e-64	7.65805e-62	yes
Mlxip	MLX interacting protein [Source:MGI Symbol;Acc:MGI:2141183]	ENSMUSG00000038342	ENSMUST00000068237;ENSMUST00000135961;ENSMUST00000111596;ENSMUST00000199458	GO:0000977(RNA polymerase II transcription regulatory region sequence-specific DNA binding);GO:0000981(DNA-binding transcription factor activity, RNA polymerase II-specific);GO:0001228(DNA-binding transcription activator activity, RNA polymerase II-specific);GO:0006355(regulation of transcription, DNA-templated);GO:0006357(regulation of transcription by RNA polymerase II);GO:0045944(positive regu…	04931(Insulin resistance);04932(Non-alcoholic fatty liver disease);04932(Non-alcoholic fatty liver disease)	NA	NA	protein_coding;nonsense_mediated_decay;processed_transcript	2.30767	0.310043	0.265562	2.07266	2.02713	6.48333e-64	7.9183e-62	yes
Zdhhc17	zinc finger, DHHC domain containing 17 [Source:MGI Symbol;Acc:MGI:2445110]	ENSMUSG00000035798	ENSMUST00000217698;ENSMUST00000041723;ENSMUST00000099285;ENSMUST00000217982;ENSMUST00000220247;ENSMUST00000217793;ENSMUST00000218972;ENSMUST00000218895;ENSMUST00000219307;ENSMUST00000218981	GO:0000139(Golgi membrane);GO:0005102(signaling receptor binding);GO:0005515(protein binding);GO:0005794(Golgi apparatus);GO:0005886(plasma membrane);GO:0007409(axonogenesis);GO:0015095(magnesium ion transmembrane transporter activity);GO:0016020(membrane);GO:0016021(integral component of membrane);GO:0016235(aggresome);GO:0016409(palmitoyltransferase activity);GO:0016740(transferase activity);GO…	NA	K20032	EC:2.3.1.225	retained_intron;protein_coding;nonsense_mediated_decay	30.2727	23.9788	4.16987	7.14348	6.07034	3.40616e-63	4.12947e-61	yes
Gm14308	predicted gene 14308 [Source:MGI Symbol;Acc:MGI:3782921]	ENSMUSG00000078880	ENSMUST00000108990;ENSMUST00000126807;ENSMUST00000117267;ENSMUST00000119149	GO:0000978(RNA polymerase II cis-regulatory region sequence-specific DNA binding);GO:0001228(DNA-binding transcription activator activity, RNA polymerase II-specific);GO:0003674(molecular_function);GO:0005575(cellular_component);GO:0005634(nucleus);GO:0006355(regulation of transcription, DNA-templated);GO:0006357(regulation of transcription by RNA polymerase II);GO:0008150(biological_process);GO:…	05168(Herpes simplex virus 1 infection);05168(Herpes simplex virus 1 infection)	NA	NA	protein_coding;processed_transcript	0.895347	0.729312	0.599086	0.772552	5.01056	9.86347e-63	1.18707e-60	yes
Atp2a1	ATPase, Ca++ transporting, cardiac muscle, fast twitch 1 [Source:MGI Symbol;Acc:MGI:105058]	ENSMUSG00000030730	ENSMUST00000032974;ENSMUST00000146973	GO:0000166(nucleotide binding);GO:0005338(nucleotide-sugar transmembrane transporter activity);GO:0005388(calcium transmembrane transporter activity, phosphorylative mechanism);GO:0005509(calcium ion binding);GO:0005515(protein binding);GO:0005524(ATP binding);GO:0005739(mitochondrion);GO:0005783(endoplasmic reticulum);GO:0005789(endoplasmic reticulum membrane);GO:0005793(endoplasmic reticulum-Go…	04020(Calcium signaling pathway);04022(cGMP-PKG signaling pathway);04024(cAMP signaling pathway);04260(Cardiac muscle contraction);04261(Adrenergic signaling in cardiomyocytes);04919(Thyroid hormone signaling pathway);04972(Pancreatic secretion);05010(Alzheimer disease);05017(Spinocerebellar ataxia);05022(Pathways of neurodegeneration - multiple diseases);05410(Hypertrophic cardiomyopathy);05412(…	K05853	EC:7.2.2.10	protein_coding	0.330287	0.261402	0.68986	3.37395	0.965109	3.87458e-62	4.62928e-60	yes
Mb	myoglobin [Source:MGI Symbol;Acc:MGI:96922]	ENSMUSG00000018893	ENSMUST00000169226;ENSMUST00000230031;ENSMUST00000229125;ENSMUST00000019037;ENSMUST00000166179	GO:0001666(response to hypoxia);GO:0005344(oxygen carrier activity);GO:0007507(heart development);GO:0009725(response to hormone);GO:0015671(oxygen transport);GO:0019825(oxygen binding);GO:0020037(heme binding);GO:0031444(slow-twitch skeletal muscle fiber contraction);GO:0042542(response to hydrogen peroxide);GO:0043353(enucleate erythrocyte differentiation);GO:0046872(metal ion binding);GO:00508…	NA	NA	NA	protein_coding	0.756771	0.56118	1.06112	6.88023	1.3249	4.65499e-62	5.52168e-60	yes
Gm10030	predicted gene 10030 [Source:MGI Symbol;Acc:MGI:3641798]	ENSMUSG00000057802	ENSMUST00000197321;ENSMUST00000197279;ENSMUST00000080872	NA	NA	NA	NA	lncRNA;retained_intron	0.941186	0.84037	4.54578	7.64547	4.09096	7.93417e-62	9.34418e-60	yes
Nfe2l1	nuclear factor, erythroid derived 2,-like 1 [Source:MGI Symbol;Acc:MGI:99421]	ENSMUSG00000038615	ENSMUST00000107659;ENSMUST00000107658;ENSMUST00000081775;ENSMUST00000167110;ENSMUST00000134951;ENSMUST00000126949;ENSMUST00000169828;ENSMUST00000167149;ENSMUST00000140138;ENSMUST00000135836;ENSMUST00000142065	GO:0000122(negative regulation of transcription by RNA polymerase II);GO:0000209(protein polyubiquitination);GO:0000978(RNA polymerase II cis-regulatory region sequence-specific DNA binding);GO:0000981(DNA-binding transcription factor activity, RNA polymerase II-specific);GO:0001227(DNA-binding transcription repressor activity, RNA polymerase II-specific);GO:0001228(DNA-binding transcription acti…	NA	NA	NA	protein_coding;processed_transcript	10.5101	34.2535	6.24597	41.276	8.13243	3.94436e-61	4.61238e-59	yes
Gsk3b	glycogen synthase kinase 3 beta [Source:MGI Symbol;Acc:MGI:1861437]	ENSMUSG00000022812	ENSMUST00000023507;ENSMUST00000114750;ENSMUST00000132057;ENSMUST00000134870	GO:0000166(nucleotide binding);GO:0000320(re-entry into mitotic cell cycle);GO:0001085(RNA polymerase II transcription factor binding);GO:0001558(regulation of cell growth);GO:0001837(epithelial to mesenchymal transition);GO:0001954(positive regulation of cell-matrix adhesion);GO:0002020(protease binding);GO:0002039(p53 binding);GO:0004672(protein kinase activity);GO:0004674(protein serine/threon…	01521(EGFR tyrosine kinase inhibitor resistance);04012(ErbB signaling pathway);04062(Chemokine signaling pathway);04110(Cell cycle);04150(mTOR signaling pathway);04151(PI3K-Akt signaling pathway);04310(Wnt signaling pathway);04340(Hedgehog signaling pathway);04360(Axon guidance);04390(Hippo signaling pathway);04510(Focal adhesion);04550(Signaling pathways regulating pluripotency of stem cells);04…	K03083	EC:2.7.11.26	protein_coding;retained_intron;processed_transcript	3.78456	2.85729	2.06705	16.4733	4.45923	4.73629e-61	5.49943e-59	yes
Zhx3	zinc fingers and homeoboxes 3 [Source:MGI Symbol;Acc:MGI:2444772]	ENSMUSG00000035877	ENSMUST00000103112;ENSMUST00000103111;ENSMUST00000109460;ENSMUST00000127201;ENSMUST00000133937;ENSMUST00000176141	GO:0000122(negative regulation of transcription by RNA polymerase II);GO:0000977(RNA polymerase II transcription regulatory region sequence-specific DNA binding);GO:0000981(DNA-binding transcription factor activity, RNA polymerase II-specific);GO:0003677(DNA binding);GO:0003700(DNA-binding transcription factor activity);GO:0005515(protein binding);GO:0005634(nucleus);GO:0005654(nucleoplasm);GO:00…	NA	NA	NA	protein_coding;processed_transcript	4.20138	0.639389	3.82205	4.641	0.79358	1.06519e-60	1.22817e-58	yes
Rprd1b	regulation of nuclear pre-mRNA domain containing 1B [Source:MGI Symbol;Acc:MGI:1917720]	ENSMUSG00000027651	ENSMUST00000029180;ENSMUST00000109518;ENSMUST00000103123;ENSMUST00000128206;ENSMUST00000135603;ENSMUST00000152452;ENSMUST00000156552;ENSMUST00000109519	GO:0000993(RNA polymerase II complex binding);GO:0005634(nucleus);GO:0005654(nucleoplasm);GO:0008284(positive regulation of cell population proliferation);GO:0010564(regulation of cell cycle process);GO:0016591(RNA polymerase II, holoenzyme);GO:0031124(mRNA 3'-end processing);GO:0042802(identical protein binding);GO:0045944(positive regulation of transcription by RNA polymerase II);GO:0070940(dep…	NA	NA	NA	protein_coding;processed_transcript;retained_intron	2.79729	1.5583	1.61915	10.6539	2.11644	3.38051e-60	3.87069e-58	yes
Gm14440	predicted gene 14440 [Source:MGI Symbol;Acc:MGI:3702430]	ENSMUSG00000078901	ENSMUST00000109051	GO:0003674(molecular_function);GO:0005575(cellular_component);GO:0006355(regulation of transcription, DNA-templated);GO:0008150(biological_process)	NA	NA	NA	protein_coding	0.732375	0.274106	0	0.038074	0	5.56719e-60	6.33047e-58	yes
Serping1	serine (or cysteine) peptidase inhibitor, clade G, member 1 [Source:MGI Symbol;Acc:MGI:894696]	ENSMUSG00000023224	ENSMUST00000131456;ENSMUST00000023994;ENSMUST00000111641	GO:0001869(negative regulation of complement activation, lectin pathway);GO:0002376(immune system process);GO:0004867(serine-type endopeptidase inhibitor activity);GO:0005576(extracellular region);GO:0005615(extracellular space);GO:0006958(complement activation, classical pathway);GO:0007596(blood coagulation);GO:0007599(hemostasis);GO:0010466(negative regulation of peptidase activity);GO:0010951…	04610(Complement and coagulation cascades);05133(Pertussis);05133(Pertussis)	NA	NA	processed_transcript;protein_coding	3.24473	4.70704	15.9774	28.2858	20.36	5.711e-60	6.44952e-58	yes
Zfp28	zinc finger protein 28 [Source:MGI Symbol;Acc:MGI:99175]	ENSMUSG00000062861	ENSMUST00000081022;ENSMUST00000208949;ENSMUST00000207809;ENSMUST00000207086;ENSMUST00000208338	GO:0000978(RNA polymerase II cis-regulatory region sequence-specific DNA binding);GO:0000981(DNA-binding transcription factor activity, RNA polymerase II-specific);GO:0003677(DNA binding);GO:0005634(nucleus);GO:0006355(regulation of transcription, DNA-templated);GO:0006357(regulation of transcription by RNA polymerase II);GO:0046872(metal ion binding);GO:0046872(metal ion binding)	05168(Herpes simplex virus 1 infection);05168(Herpes simplex virus 1 infection)	NA	NA	protein_coding;nonsense_mediated_decay	3.76563	0.532647	0.617179	0.51254	0.713961	1.29469e-59	1.45217e-57	yes
Mid1-ps1	midline 1, pseudogene 1 [Source:MGI Symbol;Acc:MGI:5780070]	ENSMUSG00000095134	ENSMUST00000167967	NA	NA	NA	NA	unprocessed_pseudogene	2.77176	0.665853	2.282	5.24838	0.057236	2.64894e-59	2.95106e-57	yes
Pet117	PET117 homolog [Source:MGI Symbol;Acc:MGI:5295678]	ENSMUSG00000098387	ENSMUST00000183618	GO:0005739(mitochondrion);GO:0033617(mitochondrial cytochrome c oxidase assembly)	NA	NA	NA	protein_coding	5e-06	2.61909	4.07402	2.87288	0.003849	7.24098e-59	8.0127e-57	yes
2210418O10Rik	RIKEN cDNA 2210418O10 gene [Source:MGI Symbol;Acc:MGI:1924208]	ENSMUSG00000078894	ENSMUST00000099009;ENSMUST00000135430;ENSMUST00000166464	GO:0000977(RNA polymerase II transcription regulatory region sequence-specific DNA binding);GO:0000981(DNA-binding transcription factor activity, RNA polymerase II-specific);GO:0003674(molecular_function);GO:0005575(cellular_component);GO:0005634(nucleus);GO:0006355(regulation of transcription, DNA-templated);GO:0006357(regulation of transcription by RNA polymerase II);GO:0008150(biological_proce…	NA	NA	NA	protein_coding	0.881847	0.0535275	0.0914869	0.306776	1.3568	1.402e-58	1.54108e-56	yes
Ttpal	tocopherol (alpha) transfer protein-like [Source:MGI Symbol;Acc:MGI:1923330]	ENSMUSG00000017679	ENSMUST00000171696;ENSMUST00000144729;ENSMUST00000109405;ENSMUST00000156839;ENSMUST00000132904;ENSMUST00000109408;ENSMUST00000152135	GO:0008150(biological_process);GO:1902936(phosphatidylinositol bisphosphate binding);GO:1902936(phosphatidylinositol bisphosphate binding)	NA	NA	NA	protein_coding;retained_intron;nonsense_mediated_decay	3.18324	0.496655	0.397033	0.574211	0.584683	1.4388e-58	1.57106e-56	yes
4930431P19Rik	RIKEN cDNA 4930431P19 gene [Source:MGI Symbol;Acc:MGI:1921136]	ENSMUSG00000109147	ENSMUST00000207761;ENSMUST00000207570	NA	NA	NA	NA	processed_transcript;transcribed_processed_pseudogene	0.0157057	2.25642	2.05605	2.14215	1.56084	1.54449e-58	1.67537e-56	yes
Prag1	PEAK1 related kinase activating pseudokinase 1 [Source:MGI Symbol;Acc:MGI:1196223]	ENSMUSG00000050271	ENSMUST00000110492;ENSMUST00000150295;ENSMUST00000145386	GO:0004672(protein kinase activity);GO:0005515(protein binding);GO:0005524(ATP binding);GO:0005634(nucleus);GO:0005737(cytoplasm);GO:0005925(focal adhesion);GO:0006468(protein phosphorylation);GO:0008360(regulation of cell shape);GO:0008593(regulation of Notch signaling pathway);GO:0010977(negative regulation of neuron projection development);GO:0016477(cell migration);GO:0030054(cell junction);G…	NA	K17537	EC:2.7.10.2	protein_coding;retained_intron	0.181971	0.109918	1.04798	1.3451	0.723102	2.01766e-58	2.17432e-56	yes
Gm26920	predicted gene, 26920 [Source:MGI Symbol;Acc:MGI:5504035]	ENSMUSG00000058447	ENSMUST00000182746	GO:0006355(regulation of transcription, DNA-templated)	NA	NA	NA	nonsense_mediated_decay	0.630665	0	0	0.512343	1.24364	2.1643e-58	2.31721e-56	yes
Htr1d	5-hydroxytryptamine (serotonin) receptor 1D [Source:MGI Symbol;Acc:MGI:96276]	ENSMUSG00000070687	ENSMUST00000088677;ENSMUST00000121571;ENSMUST00000117699;ENSMUST00000133818	GO:0004930(G protein-coupled receptor activity);GO:0004993(G protein-coupled serotonin receptor activity);GO:0005886(plasma membrane);GO:0005887(integral component of plasma membrane);GO:0006939(smooth muscle contraction);GO:0007165(signal transduction);GO:0007186(G protein-coupled receptor signaling pathway);GO:0007187(G protein-coupled receptor signaling pathway, coupled to cyclic nucleotide se…	04024(cAMP signaling pathway);04080(Neuroactive ligand-receptor interaction);04726(Serotonergic synapse);04742(Taste transduction);04742(Taste transduction)	NA	NA	protein_coding;processed_transcript	1.16034	1.30884	1.34505	0.065118	0.0831856	4.11182e-58	4.37392e-56	yes
Osmr	oncostatin M receptor [Source:MGI Symbol;Acc:MGI:1330819]	ENSMUSG00000022146	ENSMUST00000022746;ENSMUST00000176554;ENSMUST00000177263;ENSMUST00000175862;ENSMUST00000176826;ENSMUST00000177478	GO:0004896(cytokine receptor activity);GO:0004924(oncostatin-M receptor activity);GO:0005515(protein binding);GO:0005900(oncostatin-M receptor complex);GO:0008284(positive regulation of cell population proliferation);GO:0016020(membrane);GO:0016021(integral component of membrane);GO:0016324(apical plasma membrane);GO:0019221(cytokine-mediated signaling pathway);GO:0019838(growth factor binding);G…	04060(Cytokine-cytokine receptor interaction);04151(PI3K-Akt signaling pathway);04630(JAK-STAT signaling pathway);04630(JAK-STAT signaling pathway)	NA	NA	protein_coding;retained_intron	0.519497	0.425733	1.735	3.54296	2.29354	1.81137e-57	1.91448e-55	yes
Crygf	crystallin, gamma F [Source:MGI Symbol;Acc:MGI:88526]	ENSMUSG00000025945	ENSMUST00000027082;ENSMUST00000114027	GO:0001654(eye development);GO:0002088(lens development in camera-type eye);GO:0005212(structural constituent of eye lens);GO:0007601(visual perception);GO:0007601(visual perception)	NA	NA	NA	protein_coding	0.181551	4.71108	0.271947	0	1.41863	2.57184e-57	2.70093e-55	yes
Gm4065	predicted gene 4065 [Source:MGI Symbol;Acc:MGI:3782240]	ENSMUSG00000112198	ENSMUST00000218911;ENSMUST00000218715	NA	NA	NA	NA	lncRNA	4.69531	4.13404	2.61873	0.131539	0.886612	3.47434e-57	3.62563e-55	yes
Phc3	polyhomeotic 3 [Source:MGI Symbol;Acc:MGI:2181434]	ENSMUSG00000037652	ENSMUST00000168645;ENSMUST00000129817;ENSMUST00000152357;ENSMUST00000046624;ENSMUST00000099163;ENSMUST00000124472;ENSMUST00000177992;ENSMUST00000150939	GO:0003677(DNA binding);GO:0003682(chromatin binding);GO:0005515(protein binding);GO:0005634(nucleus);GO:0005654(nucleoplasm);GO:0007275(multicellular organism development);GO:0008270(zinc ion binding);GO:0031519(PcG protein complex);GO:0035102(PRC1 complex);GO:0042393(histone binding);GO:0045892(negative regulation of transcription, DNA-templated);GO:0046872(metal ion binding);GO:0046872(metal i…	NA	NA	NA	protein_coding;nonsense_mediated_decay;retained_intron	0.814802	0.700071	3.60075	0.542695	0.712556	4.27744e-57	4.42524e-55	yes
Calca	calcitonin/calcitonin-related polypeptide, alpha [Source:MGI Symbol;Acc:MGI:2151253]	ENSMUSG00000030669	ENSMUST00000032907;ENSMUST00000205933;ENSMUST00000032906;ENSMUST00000206156;ENSMUST00000206853;ENSMUST00000205560;ENSMUST00000205714	GO:0001976(nervous system process involved in regulation of systemic arterial blood pressure);GO:0001984(artery vasodilation involved in baroreceptor response to increased systemic arterial blood pressure);GO:0002027(regulation of heart rate);GO:0002548(monocyte chemotaxis);GO:0005102(signaling receptor binding);GO:0005179(hormone activity);GO:0005576(extracellular region);GO:0005615(extracellula…	04080(Neuroactive ligand-receptor interaction);04270(Vascular smooth muscle contraction);04270(Vascular smooth muscle contraction)	NA	NA	protein_coding;retained_intron	0.278896	0.0698967	2.80832	2.71388	1.53158	4.29427e-57	4.42524e-55	yes
Gm17875	predicted gene, 17875 [Source:MGI Symbol;Acc:MGI:5010060]	ENSMUSG00000111092	ENSMUST00000216005	NA	NA	NA	NA	processed_pseudogene	1.96066	0	0	2.31775	2.2826	5.95975e-57	6.10337e-55	yes
Prtg	protogenin [Source:MGI Symbol;Acc:MGI:2444710]	ENSMUSG00000036030	ENSMUST00000055535;ENSMUST00000184274	GO:0005515(protein binding);GO:0005886(plasma membrane);GO:0007155(cell adhesion);GO:0007156(homophilic cell adhesion via plasma membrane adhesion molecules);GO:0007275(multicellular organism development);GO:0007411(axon guidance);GO:0016020(membrane);GO:0016021(integral component of membrane);GO:0030424(axon);GO:0038023(signaling receptor activity);GO:0042802(identical protein binding);GO:005076…	NA	NA	NA	protein_coding;retained_intron	0.76933	0.53916	2.45185	4.7227	3.15498	6.44451e-57	6.55908e-55	yes
B3galt1	UDP-Gal:betaGlcNAc beta 1,3-galactosyltransferase, polypeptide 1 [Source:MGI Symbol;Acc:MGI:1349403]	ENSMUSG00000034780	ENSMUST00000112346;ENSMUST00000180887;ENSMUST00000042456;ENSMUST00000188614	GO:0000139(Golgi membrane);GO:0005794(Golgi apparatus);GO:0006486(protein glycosylation);GO:0006682(galactosylceramide biosynthetic process);GO:0008375(acetylglucosaminyltransferase activity);GO:0008376(acetylgalactosaminyltransferase activity);GO:0008499(UDP-galactose:beta-N-acetylglucosamine beta-1,3-galactosyltransferase activity);GO:0008532(N-acetyllactosaminide beta-1,3-N-acetylglucosaminylt…	00601(Glycosphingolipid biosynthesis - lacto and neolacto series);01100(Metabolic pathways);01100(Metabolic pathways)	K07819	EC:2.4.1.86	protein_coding;processed_transcript	0.692701	0.687453	0.895205	3.91666	3.67317	1.51458e-56	1.53205e-54	yes
Usp49	ubiquitin specific peptidase 49 [Source:MGI Symbol;Acc:MGI:2685391]	ENSMUSG00000090115	ENSMUST00000024779;ENSMUST00000152724;ENSMUST00000145314;ENSMUST00000131550	GO:0000398(mRNA splicing, via spliceosome);GO:0004197(cysteine-type endopeptidase activity);GO:0004843(thiol-dependent ubiquitin-specific protease activity);GO:0005634(nucleus);GO:0005737(cytoplasm);GO:0006325(chromatin organization);GO:0006397(mRNA processing);GO:0006508(proteolysis);GO:0006511(ubiquitin-dependent protein catabolic process);GO:0008233(peptidase activity);GO:0008234(cysteine-type…	NA	K11834	EC:3.4.19.12	protein_coding;nonsense_mediated_decay	4.4339	3.86598	3.53116	0.315463	4.30861	2.1813e-56	2.193e-54	yes
Disp2	dispatched RND tramsporter family member 2 [Source:MGI Symbol;Acc:MGI:2388733]	ENSMUSG00000040035	ENSMUST00000037547;ENSMUST00000110843;ENSMUST00000063975;ENSMUST00000110846;ENSMUST00000142072	GO:0003674(molecular_function);GO:0005575(cellular_component);GO:0005886(plasma membrane);GO:0008150(biological_process);GO:0016020(membrane);GO:0016021(integral component of membrane);GO:0016021(integral component of membrane)	NA	NA	NA	protein_coding;retained_intron	14.5163	1.3785	11.5208	17.0209	14.71	4.03543e-56	4.0325e-54	yes
Gng12	guanine nucleotide binding protein (G protein), gamma 12 [Source:MGI Symbol;Acc:MGI:1336171]	ENSMUSG00000036402	ENSMUST00000043148;ENSMUST00000114226;ENSMUST00000204862;ENSMUST00000114222;ENSMUST00000114227;ENSMUST00000204511;ENSMUST00000114225;ENSMUST00000114228;ENSMUST00000114224	GO:0005834(heterotrimeric G-protein complex);GO:0005884(actin filament);GO:0005886(plasma membrane);GO:0007165(signal transduction);GO:0007186(G protein-coupled receptor signaling pathway);GO:0016020(membrane);GO:0021987(cerebral cortex development);GO:0030165(PDZ domain binding);GO:0031680(G-protein beta/gamma-subunit complex);GO:0031681(G-protein beta-subunit binding);GO:0032496(response to lip…	04010(MAPK signaling pathway);04014(Ras signaling pathway);04062(Chemokine signaling pathway);04151(PI3K-Akt signaling pathway);04371(Apelin signaling pathway);04713(Circadian entrainment);04723(Retrograde endocannabinoid signaling);04724(Glutamatergic synapse);04725(Cholinergic synapse);04726(Serotonergic synapse);04727(GABAergic synapse);04728(Dopaminergic synapse);04810(Regulation of actin cyt…	NA	NA	protein_coding	2.07738	0.164436	2.63277	1.4319	3.75289	5.85114e-56	5.81166e-54	yes
Scd2	stearoyl-Coenzyme A desaturase 2 [Source:MGI Symbol;Acc:MGI:98240]	ENSMUSG00000025203	ENSMUST00000026221;ENSMUST00000237039	GO:0004768(stearoyl-CoA 9-desaturase activity);GO:0005506(iron ion binding);GO:0005783(endoplasmic reticulum);GO:0005789(endoplasmic reticulum membrane);GO:0006629(lipid metabolic process);GO:0006631(fatty acid metabolic process);GO:0006633(fatty acid biosynthetic process);GO:0006636(unsaturated fatty acid biosynthetic process);GO:0016020(membrane);GO:0016021(integral component of membrane);GO:00…	01040(Biosynthesis of unsaturated fatty acids);01100(Metabolic pathways);01212(Fatty acid metabolism);03320(PPAR signaling pathway);04152(AMPK signaling pathway);04152(AMPK signaling pathway)	K00507	EC:1.14.19.1	protein_coding;nonsense_mediated_decay	13.5706	53.6119	63.3686	11.7544	72.5176	9.7601e-56	9.6362e-54	yes
Fam124a	family with sequence similarity 124, member A [Source:MGI Symbol;Acc:MGI:3645930]	ENSMUSG00000035184	ENSMUST00000039064;ENSMUST00000162987;ENSMUST00000161899;ENSMUST00000160745	GO:0003674(molecular_function);GO:0005575(cellular_component);GO:0008150(biological_process);GO:0008150(biological_process)	NA	NA	NA	protein_coding;processed_transcript	1.9346	0.151687	1.30905	0.358775	2.29467	1.17322e-55	1.15143e-53	yes
C1qc	complement component 1, q subcomponent, C chain [Source:MGI Symbol;Acc:MGI:88225]	ENSMUSG00000036896	ENSMUST00000046332;ENSMUST00000153104	GO:0002376(immune system process);GO:0005515(protein binding);GO:0005576(extracellular region);GO:0005581(collagen trimer);GO:0005615(extracellular space);GO:0006958(complement activation, classical pathway);GO:0030853(negative regulation of granulocyte differentiation);GO:0045087(innate immune response);GO:0045202(synapse);GO:0045650(negative regulation of macrophage differentiation);GO:0098794(…	04610(Complement and coagulation cascades);05020(Prion disease);05133(Pertussis);05142(Chagas disease);05150(Staphylococcus aureus infection);05171(Coronavirus disease - COVID-19);05322(Systemic lupus erythematosus);05322(Systemic lupus erythematosus)	NA	NA	protein_coding;processed_transcript	1.92065	1.85869	10.0157	13.5367	9.48356	1.59268e-55	1.55385e-53	yes
Kcnma1	potassium large conductance calcium-activated channel, subfamily M, alpha member 1 [Source:MGI Symbol;Acc:MGI:99923]	ENSMUSG00000063142	ENSMUST00000188285;ENSMUST00000145596;ENSMUST00000212542;ENSMUST00000112423;ENSMUST00000212576;ENSMUST00000190985;ENSMUST00000224285;ENSMUST00000223847;ENSMUST00000177634;ENSMUST00000100831;ENSMUST00000065788;ENSMUST00000224025;ENSMUST00000179097;ENSMUST00000074983;ENSMUST00000225794;ENSMUST00000223749;ENSMUST00000224077;ENSMUST00000224232;ENSMUST00000224812;ENSMUST00000225315;ENSMUST00000224933;…	GO:0001666(response to hypoxia);GO:0003779(actin binding);GO:0005216(ion channel activity);GO:0005249(voltage-gated potassium channel activity);GO:0005267(potassium channel activity);GO:0005886(plasma membrane);GO:0005901(caveola);GO:0006811(ion transport);GO:0006813(potassium ion transport);GO:0006970(response to osmotic stress);GO:0008076(voltage-gated potassium channel complex);GO:0015269(calc…	04022(cGMP-PKG signaling pathway);04270(Vascular smooth muscle contraction);04911(Insulin secretion);04924(Renin secretion);04970(Salivary secretion);04972(Pancreatic secretion);04972(Pancreatic secretion)	NA	NA	protein_coding;processed_transcript;nonsense_mediated_decay;retained_intron	11.9377	2.05781	1.59431	7.04168	3.89373	1.73798e-55	1.68564e-53	yes
ENSMUSG00002075794		ENSMUSG00002075794	ENSMUST00020182791	NA	NA	NA	NA	misc_RNA	0.21342	0.18936	0.231563	15.0023	17.3801	2.05811e-55	1.98445e-53	yes
Mmgt2	membrane magnesium transporter 2 [Source:MGI Symbol;Acc:MGI:2448491]	ENSMUSG00000048497	ENSMUST00000129162;ENSMUST00000142112;ENSMUST00000155759;ENSMUST00000148696;ENSMUST00000062860;ENSMUST00000127589;ENSMUST00000148707	GO:0000139(Golgi membrane);GO:0005375(copper ion transmembrane transporter activity);GO:0005384(manganese ion transmembrane transporter activity);GO:0005768(endosome);GO:0005769(early endosome);GO:0005794(Golgi apparatus);GO:0005886(plasma membrane);GO:0006812(cation transport);GO:0006824(cobalt ion transport);GO:0006825(copper ion transport);GO:0006828(manganese ion transport);GO:0015087(cobalt …	NA	NA	NA	protein_coding;processed_transcript;retained_intron	2.5338	0.161505	3.31843	3.60744	2.35678	3.14786e-55	3.01755e-53	yes
Gfap	glial fibrillary acidic protein [Source:MGI Symbol;Acc:MGI:95697]	ENSMUSG00000020932	ENSMUST00000067444;ENSMUST00000077902;ENSMUST00000127909	GO:0005178(integrin binding);GO:0005200(structural constituent of cytoskeleton);GO:0005515(protein binding);GO:0005737(cytoplasm);GO:0005856(cytoskeleton);GO:0005882(intermediate filament);GO:0006886(intracellular protein transport);GO:0009611(response to wounding);GO:0010467(gene expression);GO:0010625(positive regulation of Schwann cell proliferation);GO:0010977(negative regulation of neuron pr…	04630(JAK-STAT signaling pathway);04630(JAK-STAT signaling pathway)	NA	NA	protein_coding;processed_transcript	6.75073	6.7369	27.9436	42.4544	30.6433	3.51469e-55	3.34972e-53	yes
Jak3	Janus kinase 3 [Source:MGI Symbol;Acc:MGI:99928]	ENSMUSG00000031805	ENSMUST00000130624;ENSMUST00000051995;ENSMUST00000110012;ENSMUST00000133263;ENSMUST00000110013	GO:0000166(nucleotide binding);GO:0004672(protein kinase activity);GO:0004713(protein tyrosine kinase activity);GO:0004714(transmembrane receptor protein tyrosine kinase activity);GO:0004715(non-membrane spanning protein tyrosine kinase activity);GO:0005524(ATP binding);GO:0005856(cytoskeleton);GO:0006468(protein phosphorylation);GO:0016020(membrane);GO:0016301(kinase activity);GO:0016310(phospho…	04062(Chemokine signaling pathway);04151(PI3K-Akt signaling pathway);04217(Necroptosis);04550(Signaling pathways regulating pluripotency of stem cells);04630(JAK-STAT signaling pathway);04658(Th1 and Th2 cell differentiation);04659(Th17 cell differentiation);05161(Hepatitis B);05162(Measles);05166(Human T-cell leukemia virus 1 infection);05169(Epstein-Barr virus infection);05200(Pathways in cance…	K11218	EC:2.7.10.2	retained_intron;protein_coding	0.39863	0.302281	2.16376	2.4998	2.25817	1.29243e-54	1.22469e-52	yes
Rps27rt	ribosomal protein S27, retrogene [Source:MGI Symbol;Acc:MGI:3704345]	ENSMUSG00000050621	ENSMUST00000053150	GO:0000028(ribosomal small subunit assembly);GO:0003723(RNA binding);GO:0003735(structural constituent of ribosome);GO:0005515(protein binding);GO:0005829(cytosol);GO:0005840(ribosome);GO:0006364(rRNA processing);GO:0006412(translation);GO:0022627(cytosolic small ribosomal subunit);GO:0046872(metal ion binding)	03010(Ribosome);05171(Coronavirus disease - COVID-19)	NA	NA	protein_coding	35.0663	21.9044	148.609	71.6416	24.3362	2.6241e-54	2.47235e-52	yes
Antxr2	anthrax toxin receptor 2 [Source:MGI Symbol;Acc:MGI:1919164]	ENSMUSG00000029338	ENSMUST00000031281;ENSMUST00000199088;ENSMUST00000202736	GO:0004888(transmembrane signaling receptor activity);GO:0005886(plasma membrane);GO:0009897(external side of plasma membrane);GO:0009986(cell surface);GO:0016020(membrane);GO:0016021(integral component of membrane);GO:0022414(reproductive process);GO:0038023(signaling receptor activity);GO:0046872(metal ion binding);GO:1901998(toxin transport);GO:1901998(toxin transport)	04621(NOD-like receptor signaling pathway);04621(NOD-like receptor signaling pathway)	NA	NA	protein_coding;processed_transcript	1.5671	1.46832	7.38623	5.74184	9.75533	3.14607e-54	2.9473e-52	yes
Gprasp2	G protein-coupled receptor associated sorting protein 2 [Source:MGI Symbol;Acc:MGI:2442071]	ENSMUSG00000072966	ENSMUST00000173804;ENSMUST00000137392;ENSMUST00000134986;ENSMUST00000138251;ENSMUST00000141953;ENSMUST00000142034;ENSMUST00000132798;ENSMUST00000150797;ENSMUST00000130034;ENSMUST00000148658	GO:0001540(amyloid-beta binding);GO:0001664(G protein-coupled receptor binding);GO:0005634(nucleus);GO:0005737(cytoplasm);GO:0061484(hematopoietic stem cell homeostasis);GO:0061484(hematopoietic stem cell homeostasis)	NA	NA	NA	protein_coding;retained_intron;processed_transcript	2.08258	6.42985	1.02347	1.47378	6.86442	5.64262e-54	5.25624e-52	yes
Selenoi	selenoprotein I [Source:MGI Symbol;Acc:MGI:107898]	ENSMUSG00000075703	ENSMUST00000145167;ENSMUST00000138001;ENSMUST00000132404;ENSMUST00000198788;ENSMUST00000151795;ENSMUST00000197299;ENSMUST00000151468	GO:0004307(ethanolaminephosphotransferase activity);GO:0005783(endoplasmic reticulum);GO:0005789(endoplasmic reticulum membrane);GO:0005794(Golgi apparatus);GO:0006629(lipid metabolic process);GO:0006646(phosphatidylethanolamine biosynthetic process);GO:0008654(phospholipid biosynthetic process);GO:0016020(membrane);GO:0016021(integral component of membrane);GO:0016740(transferase activity);GO:00…	00440(Phosphonate and phosphinate metabolism);00564(Glycerophospholipid metabolism);00565(Ether lipid metabolism);01100(Metabolic pathways);01100(Metabolic pathways)	K00993	EC:2.7.8.1	protein_coding;retained_intron;nonsense_mediated_decay;processed_transcript	0.417101	0.26543	0.880629	0.655759	2.40203	1.41754e-53	1.31306e-51	yes
Btc	betacellulin, epidermal growth factor family member [Source:MGI Symbol;Acc:MGI:99439]	ENSMUSG00000082361	ENSMUST00000201252;ENSMUST00000121044;ENSMUST00000201090	GO:0005154(epidermal growth factor receptor binding);GO:0005576(extracellular region);GO:0005615(extracellular space);GO:0005886(plasma membrane);GO:0007173(epidermal growth factor receptor signaling pathway);GO:0008083(growth factor activity);GO:0008284(positive regulation of cell population proliferation);GO:0016020(membrane);GO:0016021(integral component of membrane);GO:0035810(positive regula…	04012(ErbB signaling pathway);04012(ErbB signaling pathway)	NA	NA	retained_intron;protein_coding;processed_transcript	2.02406	1.51974	7.67396	10.0604	9.68848	2.9114e-53	2.68174e-51	yes
Grm5	glutamate receptor, metabotropic 5 [Source:MGI Symbol;Acc:MGI:1351342]	ENSMUSG00000049583	ENSMUST00000107263;ENSMUST00000125009;ENSMUST00000208776;ENSMUST00000208878;ENSMUST00000208791;ENSMUST00000155358;ENSMUST00000138732	GO:0000185(activation of MAPKKK activity);GO:0001639(PLC activating G protein-coupled glutamate receptor activity);GO:0001640(adenylate cyclase inhibiting G protein-coupled glutamate receptor activity);GO:0001932(regulation of protein phosphorylation);GO:0002029(desensitization of G protein-coupled receptor signaling pathway);GO:0004930(G protein-coupled receptor activity);GO:0005515(protein bind…	04020(Calcium signaling pathway);04072(Phospholipase D signaling pathway);04080(Neuroactive ligand-receptor interaction);04540(Gap junction);04720(Long-term potentiation);04723(Retrograde endocannabinoid signaling);04724(Glutamatergic synapse);05010(Alzheimer disease);05016(Huntington disease);05022(Pathways of neurodegeneration - multiple diseases);05022(Pathways of neurodegeneration - multiple …	NA	NA	protein_coding;processed_transcript;retained_intron	0.579993	0.433665	0.224667	0.423857	2.0799	5.32845e-53	4.88086e-51	yes
Ppp1r26	protein phosphatase 1, regulatory subunit 26 [Source:MGI Symbol;Acc:MGI:2685193]	ENSMUSG00000035829	ENSMUST00000040324;ENSMUST00000189694;ENSMUST00000128199;ENSMUST00000150362;ENSMUST00000154081	GO:0004864(protein phosphatase inhibitor activity);GO:0005634(nucleus);GO:0005730(nucleolus);GO:0010923(negative regulation of phosphatase activity);GO:0032515(negative regulation of phosphoprotein phosphatase activity);GO:0032515(negative regulation of phosphoprotein phosphatase activity)	NA	NA	NA	protein_coding;processed_transcript	5.27541	0.992184	1.24774	0.796125	0.970746	5.93241e-53	5.40406e-51	yes
Scube1	signal peptide, CUB domain, EGF-like 1 [Source:MGI Symbol;Acc:MGI:1890616]	ENSMUSG00000016763	ENSMUST00000230060;ENSMUST00000144773;ENSMUST00000171496;ENSMUST00000043634;ENSMUST00000229057;ENSMUST00000016907	GO:0005509(calcium ion binding);GO:0005515(protein binding);GO:0005576(extracellular region);GO:0005615(extracellular space);GO:0005886(plasma membrane);GO:0007165(signal transduction);GO:0009897(external side of plasma membrane);GO:0009986(cell surface);GO:0016020(membrane);GO:0019897(extrinsic component of plasma membrane);GO:0042802(identical protein binding);GO:0045880(positive regulation of …	NA	NA	NA	retained_intron;protein_coding	0.0853947	0.0749533	0.59344	0.464125	0.853264	8.31079e-53	7.52903e-51	yes
Ftl1-ps1	ferritin light polypeptide 1, pseudogene 1 [Source:MGI Symbol;Acc:MGI:3779109]	ENSMUSG00000062382	ENSMUST00000222435;ENSMUST00000221435	GO:0006826(iron ion transport);GO:0006879(cellular iron ion homeostasis);GO:0008199(ferric iron binding);GO:0046872(metal ion binding);GO:0046872(metal ion binding)	NA	NA	NA	protein_coding	0	1.35026	1.60106	3.87905	0.822038	1.35114e-52	1.21735e-50	yes
Zbtb4	zinc finger and BTB domain containing 4 [Source:MGI Symbol;Acc:MGI:1922830]	ENSMUSG00000018750	ENSMUST00000108639;ENSMUST00000108640;ENSMUST00000108638;ENSMUST00000153943;ENSMUST00000132528	GO:0000122(negative regulation of transcription by RNA polymerase II);GO:0000977(RNA polymerase II transcription regulatory region sequence-specific DNA binding);GO:0000978(RNA polymerase II cis-regulatory region sequence-specific DNA binding);GO:0000981(DNA-binding transcription factor activity, RNA polymerase II-specific);GO:0001227(DNA-binding transcription repressor activity, RNA polymerase I…	NA	NA	NA	protein_coding	19.5231	16.6775	3.25693	4.21807	18.2886	1.39659e-52	1.25146e-50	yes
Gm47204	predicted gene, 47204 [Source:MGI Symbol;Acc:MGI:6096003]	ENSMUSG00000110980	ENSMUST00000216321	NA	NA	NA	NA	lncRNA	0.848515	0.040626	0	0.753973	1.61365	2.01633e-52	1.79704e-50	yes
Rlf	rearranged L-myc fusion sequence [Source:MGI Symbol;Acc:MGI:1924705]	ENSMUSG00000049878	ENSMUST00000168615;ENSMUST00000056635;ENSMUST00000142647;ENSMUST00000222814	GO:0000981(DNA-binding transcription factor activity, RNA polymerase II-specific);GO:0003677(DNA binding);GO:0005575(cellular_component);GO:0005634(nucleus);GO:0006357(regulation of transcription by RNA polymerase II);GO:0044030(regulation of DNA methylation);GO:0097692(histone H3-K4 monomethylation);GO:0097692(histone H3-K4 monomethylation)	NA	NA	NA	protein_coding;retained_intron	1.71712	5.52974	5.8472	6.93061	0.894856	2.45345e-52	2.17487e-50	yes
Zfp180	zinc finger protein 180 [Source:MGI Symbol;Acc:MGI:1923701]	ENSMUSG00000057101	ENSMUST00000068975;ENSMUST00000206184;ENSMUST00000206482	GO:0000122(negative regulation of transcription by RNA polymerase II);GO:0000977(RNA polymerase II transcription regulatory region sequence-specific DNA binding);GO:0000981(DNA-binding transcription factor activity, RNA polymerase II-specific);GO:0001227(DNA-binding transcription repressor activity, RNA polymerase II-specific);GO:0006357(regulation of transcription by RNA polymerase II);GO:000635…	05168(Herpes simplex virus 1 infection);05168(Herpes simplex virus 1 infection)	NA	NA	protein_coding;nonsense_mediated_decay;retained_intron	1.47436	8.70449	9.08196	2.15787	9.47554	2.78211e-52	2.45302e-50	yes
Septin2	septin 2 [Source:MGI Symbol;Acc:MGI:97298]	ENSMUSG00000026276	ENSMUST00000027495;ENSMUST00000152778;ENSMUST00000152476;ENSMUST00000153826;ENSMUST00000157021;ENSMUST00000149532;ENSMUST00000150931;ENSMUST00000142401;ENSMUST00000136182;ENSMUST00000129211;ENSMUST00000131175;ENSMUST00000188923	GO:0000145(exocyst);GO:0000166(nucleotide binding);GO:0000775(chromosome, centromeric region);GO:0000776(kinetochore);GO:0000777(condensed chromosome kinetochore);GO:0002036(regulation of L-glutamate import across plasma membrane);GO:0003924(GTPase activity);GO:0005515(protein binding);GO:0005525(GTP binding);GO:0005634(nucleus);GO:0005654(nucleoplasm);GO:0005694(chromosome);GO:0005737(cytoplasm)…	05100(Bacterial invasion of epithelial cells);05100(Bacterial invasion of epithelial cells)	NA	NA	protein_coding;retained_intron	5.3505	1.44958	12.5111	13.0782	12.5	3.01168e-52	2.64131e-50	yes
Cipc	CLOCK interacting protein, circadian [Source:MGI Symbol;Acc:MGI:1919185]	ENSMUSG00000034157	ENSMUST00000187814;ENSMUST00000038369;ENSMUST00000191463;ENSMUST00000190588;ENSMUST00000186499;ENSMUST00000189246;ENSMUST00000185434;ENSMUST00000185783;ENSMUST00000188046;ENSMUST00000191032;ENSMUST00000188901	GO:0005515(protein binding);GO:0005634(nucleus);GO:0005654(nucleoplasm);GO:0005730(nucleolus);GO:0005737(cytoplasm);GO:0005829(cytosol);GO:0042754(negative regulation of circadian rhythm);GO:0045892(negative regulation of transcription, DNA-templated);GO:0048511(rhythmic process);GO:0048511(rhythmic process)	NA	NA	NA	protein_coding;nonsense_mediated_decay;retained_intron	6.07962	4.28323	3.4042	5.25718	21.9971	3.40441e-52	2.96994e-50	yes
H1f10	H1.10 linker histone [Source:MGI Symbol;Acc:MGI:2685307]	ENSMUSG00000044927	ENSMUST00000056403	GO:0000786(nucleosome);GO:0003677(DNA binding);GO:0003690(double-stranded DNA binding);GO:0005515(protein binding);GO:0005634(nucleus);GO:0005654(nucleoplasm);GO:0005694(chromosome);GO:0005730(nucleolus);GO:0006334(nucleosome assembly);GO:0016584(nucleosome positioning);GO:0030261(chromosome condensation);GO:0031492(nucleosomal DNA binding);GO:0031936(negative regulation of chromatin silencing);G…	NA	NA	NA	protein_coding	4.42021	0	4.07966	3.7003	3.6057	4.61801e-52	4.00746e-50	yes
Fhad1	forkhead-associated (FHA) phosphopeptide binding domain 1 [Source:MGI Symbol;Acc:MGI:1920323]	ENSMUSG00000051435	ENSMUST00000105780;ENSMUST00000123068;ENSMUST00000036701;ENSMUST00000124125;ENSMUST00000137618;ENSMUST00000125293;ENSMUST00000129192	GO:0003674(molecular_function);GO:0005515(protein binding);GO:0005575(cellular_component);GO:0008150(biological_process);GO:0008150(biological_process)	NA	NA	NA	protein_coding;retained_intron;processed_transcript	0.358258	0.371166	2.31301	2.51112	1.56669	1.28171e-51	1.10643e-49	yes
Gadd45b	growth arrest and DNA-damage-inducible 45 beta [Source:MGI Symbol;Acc:MGI:107776]	ENSMUSG00000015312	ENSMUST00000015456;ENSMUST00000219449;ENSMUST00000220246	GO:0000185(activation of MAPKKK activity);GO:0000186(activation of MAPKK activity);GO:0005515(protein binding);GO:0005634(nucleus);GO:0005737(cytoplasm);GO:0006469(negative regulation of protein kinase activity);GO:0006915(apoptotic process);GO:0007275(multicellular organism development);GO:0030154(cell differentiation);GO:0043065(positive regulation of apoptotic process);GO:0046330(positive regu…	04010(MAPK signaling pathway);04064(NF-kappa B signaling pathway);04068(FoxO signaling pathway);04110(Cell cycle);04115(p53 signaling pathway);04210(Apoptosis);04218(Cellular senescence);05169(Epstein-Barr virus infection);05200(Pathways in cancer);05202(Transcriptional misregulation in cancer);05210(Colorectal cancer);05212(Pancreatic cancer);05213(Endometrial cancer);05214(Glioma);05216(Thyroid…	NA	NA	protein_coding;retained_intron	3.76013	3.87242	21.7972	20.0757	17.9128	1.2938e-51	1.11105e-49	yes
C1qa	complement component 1, q subcomponent, alpha polypeptide [Source:MGI Symbol;Acc:MGI:88223]	ENSMUSG00000036887	ENSMUST00000046285	GO:0001774(microglial cell activation);GO:0002376(immune system process);GO:0005515(protein binding);GO:0005576(extracellular region);GO:0005581(collagen trimer);GO:0005615(extracellular space);GO:0006958(complement activation, classical pathway);GO:0007568(aging);GO:0010039(response to iron ion);GO:0016322(neuron remodeling);GO:0045087(innate immune response);GO:0045202(synapse);GO:0048143(astro…	04610(Complement and coagulation cascades);05020(Prion disease);05133(Pertussis);05142(Chagas disease);05150(Staphylococcus aureus infection);05171(Coronavirus disease - COVID-19);05322(Systemic lupus erythematosus)	NA	NA	protein_coding	4.03709	5.38362	20.6193	30.8167	20.4126	1.76521e-51	1.50802e-49	yes
Ifit2	interferon-induced protein with tetratricopeptide repeats 2 [Source:MGI Symbol;Acc:MGI:99449]	ENSMUSG00000045932	ENSMUST00000102826;ENSMUST00000149829	GO:0005515(protein binding);GO:0005737(cytoplasm);GO:0005783(endoplasmic reticulum);GO:0009615(response to virus);GO:0032091(negative regulation of protein binding);GO:0035457(cellular response to interferon-alpha);GO:0043065(positive regulation of apoptotic process);GO:0043065(positive regulation of apoptotic process)	NA	NA	NA	protein_coding	3.62553	3.23319	0.282367	4.24722	4.10308	7.1996e-51	6.11892e-49	yes
Trex1	three prime repair exonuclease 1 [Source:MGI Symbol;Acc:MGI:1328317]	ENSMUSG00000049734	ENSMUST00000061973;ENSMUST00000112053	GO:0000287(magnesium ion binding);GO:0000738(DNA catabolic process, exonucleolytic);GO:0001568(blood vessel development);GO:0001822(kidney development);GO:0002250(adaptive immune response);GO:0002251(organ or tissue specific immune response);GO:0002253(activation of immune response);GO:0002281(macrophage activation involved in immune response);GO:0002320(lymphoid progenitor cell differentiation);…	04623(Cytosolic DNA-sensing pathway);04623(Cytosolic DNA-sensing pathway)	K10790	EC:3.1.11.2	protein_coding	0.598406	2.91863	1.38286	3.26802	8.43759	8.2878e-49	7.00765e-47	yes
Shank2	SH3 and multiple ankyrin repeat domains 2 [Source:MGI Symbol;Acc:MGI:2671987]	ENSMUSG00000037541	ENSMUST00000146006;ENSMUST00000105902;ENSMUST00000105900;ENSMUST00000136979;ENSMUST00000213146	GO:0001750(photoreceptor outer segment);GO:0001917(photoreceptor inner segment);GO:0005515(protein binding);GO:0005737(cytoplasm);GO:0005883(neurofilament);GO:0005886(plasma membrane);GO:0007416(synapse assembly);GO:0007612(learning);GO:0007613(memory);GO:0008022(protein C-terminus binding);GO:0008284(positive regulation of cell population proliferation);GO:0008328(ionotropic glutamate receptor c…	04724(Glutamatergic synapse);04724(Glutamatergic synapse)	NA	NA	protein_coding;processed_transcript	5.07326	0.851877	3.76591	5.04038	1.1103	8.79368e-49	7.39746e-47	yes
2810428J06Rik	RIKEN cDNA 2810428J06 gene [Source:MGI Symbol;Acc:MGI:1914308]	ENSMUSG00000105981	ENSMUST00000198336	NA	NA	NA	NA	TEC	0	0.831148	0.415265	0.220341	0	9.65067e-49	8.07717e-47	yes
Rapgef5	Rap guanine nucleotide exchange factor (GEF) 5 [Source:MGI Symbol;Acc:MGI:2444365]	ENSMUSG00000041992	ENSMUST00000109691;ENSMUST00000222105;ENSMUST00000222185;ENSMUST00000223040;ENSMUST00000222035;ENSMUST00000220781;ENSMUST00000221225	GO:0005085(guanyl-nucleotide exchange factor activity);GO:0005634(nucleus);GO:0005654(nucleoplasm);GO:0007264(small GTPase mediated signal transduction);GO:0016604(nuclear body);GO:0030742(GTP-dependent protein binding);GO:0035556(intracellular signal transduction);GO:0050790(regulation of catalytic activity);GO:0050790(regulation of catalytic activity)	04014(Ras signaling pathway);04015(Rap1 signaling pathway);04015(Rap1 signaling pathway)	NA	NA	protein_coding;retained_intron;processed_transcript	15.033	2.77664	10.798	3.24439	3.87356	1.03106e-48	8.5859e-47	yes
ENSMUSG00000118642		ENSMUSG00000118642	ENSMUST00000205406	NA	NA	NA	NA	pseudogene	32.2392	206.64	76.0217	45.2443	51.3758	1.03807e-48	8.60085e-47	yes
Rnf225	ring finger protein 225 [Source:MGI Symbol;Acc:MGI:1924198]	ENSMUSG00000033967	ENSMUST00000045870	GO:0003674(molecular_function);GO:0005575(cellular_component);GO:0008150(biological_process);GO:0016020(membrane);GO:0016021(integral component of membrane);GO:0046872(metal ion binding)	NA	NA	NA	protein_coding	0.387819	0	0	0	0.391424	2.00665e-48	1.65428e-46	yes
Tmem164	transmembrane protein 164 [Source:MGI Symbol;Acc:MGI:2148020]	ENSMUSG00000047045	ENSMUST00000087333;ENSMUST00000112896;ENSMUST00000112888;ENSMUST00000124211;ENSMUST00000101198;ENSMUST00000112889;ENSMUST00000133634;ENSMUST00000112891	GO:0003674(molecular_function);GO:0005575(cellular_component);GO:0008150(biological_process);GO:0016020(membrane);GO:0016021(integral component of membrane);GO:0016021(integral component of membrane)	NA	NA	NA	protein_coding;retained_intron;nonsense_mediated_decay	3.34267	0.319649	3.14187	3.7851	3.84807	2.29167e-48	1.87985e-46	yes
Gm37904	predicted gene, 37904 [Source:MGI Symbol;Acc:MGI:5611132]	ENSMUSG00000103073	ENSMUST00000195591	NA	NA	NA	NA	processed_pseudogene	3.41427	2.55154	23.7731	20.1371	19.9786	2.83545e-48	2.3144e-46	yes
Gm6361	predicted gene 6361 [Source:MGI Symbol;Acc:MGI:3646180]	ENSMUSG00000068964	ENSMUST00000091031	NA	NA	NA	NA	processed_pseudogene	0.791279	0.674179	0	6.62202	2.81613	2.92062e-48	2.37218e-46	yes
Gm2007	predicted gene 2007 [Source:MGI Symbol;Acc:MGI:3780177]	ENSMUSG00000094932	ENSMUST00000178133	GO:0000978(RNA polymerase II cis-regulatory region sequence-specific DNA binding);GO:0001228(DNA-binding transcription activator activity, RNA polymerase II-specific);GO:0003674(molecular_function);GO:0005575(cellular_component);GO:0005634(nucleus);GO:0006355(regulation of transcription, DNA-templated);GO:0006357(regulation of transcription by RNA polymerase II);GO:0008150(biological_process);GO:…	NA	NA	NA	protein_coding	0.598976	0	0	1.02839	0	3.94579e-48	3.18913e-46	yes
Sumo2	small ubiquitin-like modifier 2 [Source:MGI Symbol;Acc:MGI:2158813]	ENSMUSG00000020738	ENSMUST00000050672;ENSMUST00000153892;ENSMUST00000121185;ENSMUST00000140844;ENSMUST00000118155;ENSMUST00000117589	GO:0005515(protein binding);GO:0005634(nucleus);GO:0005654(nucleoplasm);GO:0016605(PML body);GO:0016925(protein sumoylation);GO:0019789(SUMO transferase activity);GO:0031386(protein tag);GO:0031625(ubiquitin protein ligase binding);GO:0032436(positive regulation of proteasomal ubiquitin-dependent protein catabolic process);GO:0033235(positive regulation of protein sumoylation);GO:0034613(cellular…	03013(RNA transport);05418(Fluid shear stress and atherosclerosis);05418(Fluid shear stress and atherosclerosis)	NA	NA	retained_intron;protein_coding	33.1118	69.6976	8.799	37.831	76.4248	7.69579e-48	6.18967e-46	yes
Gpx3	glutathione peroxidase 3 [Source:MGI Symbol;Acc:MGI:105102]	ENSMUSG00000018339	ENSMUST00000082430;ENSMUST00000149324	GO:0004601(peroxidase activity);GO:0004602(glutathione peroxidase activity);GO:0005576(extracellular region);GO:0005615(extracellular space);GO:0006749(glutathione metabolic process);GO:0006979(response to oxidative stress);GO:0008430(selenium binding);GO:0016491(oxidoreductase activity);GO:0042744(hydrogen peroxide catabolic process);GO:0042802(identical protein binding);GO:0055114(obsolete oxid…	00480(Glutathione metabolism);00590(Arachidonic acid metabolism);01100(Metabolic pathways);04918(Thyroid hormone synthesis);05014(Amyotrophic lateral sclerosis);05016(Huntington disease);05022(Pathways of neurodegeneration - multiple diseases);05022(Pathways of neurodegeneration - multiple diseases)	K00432	EC:1.11.1.9	protein_coding	15.483	24.3135	59.754	108.285	75.6589	1.00681e-47	8.05836e-46	yes
Cryzl2	crystallin zeta like 2 [Source:MGI Symbol;Acc:MGI:2448516]	ENSMUSG00000033488	ENSMUST00000046743;ENSMUST00000194220;ENSMUST00000195702;ENSMUST00000193791	GO:0005739(mitochondrion);GO:0016020(membrane);GO:0016021(integral component of membrane);GO:0016491(oxidoreductase activity);GO:0055114(obsolete oxidation-reduction process);GO:0055114(obsolete oxidation-reduction process)	NA	NA	NA	protein_coding;nonsense_mediated_decay	1.326	2.18988	6.04225	9.50759	9.13924	1.13752e-47	9.06058e-46	yes
Bst2	bone marrow stromal cell antigen 2 [Source:MGI Symbol;Acc:MGI:1916800]	ENSMUSG00000046718	ENSMUST00000051672;ENSMUST00000212386	GO:0002376(immune system process);GO:0002737(negative regulation of plasmacytoid dendritic cell cytokine production);GO:0005737(cytoplasm);GO:0005768(endosome);GO:0005770(late endosome);GO:0005794(Golgi apparatus);GO:0005886(plasma membrane);GO:0008191(metalloendopeptidase inhibitor activity);GO:0009615(response to virus);GO:0009986(cell surface);GO:0010951(negative regulation of endopeptidase ac…	05168(Herpes simplex virus 1 infection);05170(Human immunodeficiency virus 1 infection);05170(Human immunodeficiency virus 1 infection)	NA	NA	protein_coding;processed_transcript	4.43309	3.49122	18.1113	20.7264	22.2602	1.21809e-47	9.65572e-46	yes
B130046B21Rik	RIKEN cDNA B130046B21 gene [Source:MGI Symbol;Acc:MGI:3704458]	ENSMUSG00000097414	ENSMUST00000181510;ENSMUST00000230113	NA	NA	NA	NA	lncRNA	0.148384	0.150187	0.182514	1.67363	1.08599	1.50212e-47	1.18502e-45	yes
Usf3	upstream transcription factor family member 3 [Source:MGI Symbol;Acc:MGI:2685454]	ENSMUSG00000068284	ENSMUST00000119746;ENSMUST00000141015;ENSMUST00000088356;ENSMUST00000169582	GO:0010719(negative regulation of epithelial to mesenchymal transition);GO:0046983(protein dimerization activity);GO:0046983(protein dimerization activity)	NA	NA	NA	protein_coding;retained_intron	0.408883	3.43797	3.4033	3.91397	3.81433	1.51006e-47	1.18561e-45	yes
Nras	neuroblastoma ras oncogene [Source:MGI Symbol;Acc:MGI:97376]	ENSMUSG00000027852	ENSMUST00000029445;ENSMUST00000200069;ENSMUST00000197678;ENSMUST00000199367;ENSMUST00000199776;ENSMUST00000196355;ENSMUST00000200457;ENSMUST00000128264;ENSMUST00000199049	GO:0000166(nucleotide binding);GO:0001938(positive regulation of endothelial cell proliferation);GO:0003924(GTPase activity);GO:0005525(GTP binding);GO:0005794(Golgi apparatus);GO:0007165(signal transduction);GO:0007265(Ras protein signal transduction);GO:0016020(membrane);GO:0044877(protein-containing complex binding);GO:0044877(protein-containing complex binding)	01521(EGFR tyrosine kinase inhibitor resistance);01522(Endocrine resistance);04010(MAPK signaling pathway);04012(ErbB signaling pathway);04014(Ras signaling pathway);04015(Rap1 signaling pathway);04062(Chemokine signaling pathway);04068(FoxO signaling pathway);04071(Sphingolipid signaling pathway);04072(Phospholipase D signaling pathway);04137(Mitophagy - animal);04140(Autophagy - animal);04150(m…	NA	NA	protein_coding;retained_intron;nonsense_mediated_decay	4.75337	0.933424	0.715097	1.26813	1.0348	1.67038e-47	1.30527e-45	yes
Car1	carbonic anhydrase 1 [Source:MGI Symbol;Acc:MGI:88268]	ENSMUSG00000027556	ENSMUST00000094365;ENSMUST00000181860;ENSMUST00000144327	GO:0004064(arylesterase activity);GO:0004089(carbonate dehydratase activity);GO:0005737(cytoplasm);GO:0006730(one-carbon metabolic process);GO:0008270(zinc ion binding);GO:0016829(lyase activity);GO:0016836(hydro-lyase activity);GO:0046872(metal ion binding);GO:0046872(metal ion binding)	00910(Nitrogen metabolism);01100(Metabolic pathways);01100(Metabolic pathways)	K01672	EC:4.2.1.1	protein_coding	2.04989	0.0541261	0.223747	0.204719	1.87453	1.99283e-47	1.5499e-45	yes
Slc6a5	solute carrier family 6 (neurotransmitter transporter, glycine), member 5 [Source:MGI Symbol;Acc:MGI:105090]	ENSMUSG00000039728	ENSMUST00000056442;ENSMUST00000209172;ENSMUST00000107605;ENSMUST00000207753	GO:0001504(neurotransmitter uptake);GO:0005768(endosome);GO:0005886(plasma membrane);GO:0015187(glycine transmembrane transporter activity);GO:0015293(symporter activity);GO:0015375(glycine:sodium symporter activity);GO:0015816(glycine transport);GO:0016020(membrane);GO:0016021(integral component of membrane);GO:0031045(dense core granule);GO:0060012(synaptic transmission, glycinergic);GO:0098690…	04721(Synaptic vesicle cycle);04721(Synaptic vesicle cycle)	NA	NA	protein_coding;nonsense_mediated_decay	0.814409	0.312807	2.62549	2.37172	2.71538	2.24352e-47	1.73667e-45	yes
Gm48551	predicted gene, 48551 [Source:MGI Symbol;Acc:MGI:6098103]	ENSMUSG00000113262	ENSMUST00000144647;ENSMUST00000131968	GO:0004497(monooxygenase activity);GO:0005506(iron ion binding);GO:0005575(cellular_component);GO:0008612(peptidyl-lysine modification to peptidyl-hypusine);GO:0016020(membrane);GO:0016021(integral component of membrane);GO:0016491(oxidoreductase activity);GO:0018215(protein phosphopantetheinylation);GO:0019135(deoxyhypusine monooxygenase activity);GO:0046872(metal ion binding);GO:0046872(metal i…	NA	NA	NA	nonsense_mediated_decay;protein_coding	19.1401	2.38146	24.1334	20.7484	23.3189	4.69848e-47	3.62003e-45	yes
Zmym1	zinc finger, MYM domain containing 1 [Source:MGI Symbol;Acc:MGI:1915560]	ENSMUSG00000043872	ENSMUST00000055013;ENSMUST00000106102;ENSMUST00000136186;ENSMUST00000140605;ENSMUST00000106099;ENSMUST00000124429	GO:0008150(biological_process);GO:0008270(zinc ion binding);GO:0046983(protein dimerization activity);GO:0046983(protein dimerization activity)	NA	NA	NA	protein_coding;processed_transcript	1.54864	4.51516	0.770612	6.59382	4.10685	5.83823e-47	4.47724e-45	yes
Ifit1	interferon-induced protein with tetratricopeptide repeats 1 [Source:MGI Symbol;Acc:MGI:99450]	ENSMUSG00000034459	ENSMUST00000102824	GO:0002376(immune system process);GO:0003723(RNA binding);GO:0005515(protein binding);GO:0005737(cytoplasm);GO:0005829(cytosol);GO:0009615(response to virus);GO:0009617(response to bacterium);GO:0035457(cellular response to interferon-alpha);GO:0035458(cellular response to interferon-beta);GO:0045087(innate immune response);GO:0051607(defense response to virus)	05160(Hepatitis C)	NA	NA	protein_coding	0.748666	0.715965	3.20523	3.77891	5.11938	6.24402e-47	4.76626e-45	yes
Bcl2l11	BCL2-like 11 (apoptosis facilitator) [Source:MGI Symbol;Acc:MGI:1197519]	ENSMUSG00000027381	ENSMUST00000110341;ENSMUST00000019281;ENSMUST00000103210;ENSMUST00000103211;ENSMUST00000129206;ENSMUST00000089634;ENSMUST00000146023;ENSMUST00000132201	GO:0001701(in utero embryonic development);GO:0001776(leukocyte homeostasis);GO:0001782(B cell homeostasis);GO:0001783(B cell apoptotic process);GO:0001822(kidney development);GO:0002260(lymphocyte homeostasis);GO:0002262(myeloid cell homeostasis);GO:0005515(protein binding);GO:0005737(cytoplasm);GO:0005739(mitochondrion);GO:0005829(cytosol);GO:0005874(microtubule);GO:0006915(apoptotic process);G…	01521(EGFR tyrosine kinase inhibitor resistance);04068(FoxO signaling pathway);04151(PI3K-Akt signaling pathway);04210(Apoptosis);04215(Apoptosis - multiple species);04932(Non-alcoholic fatty liver disease);05169(Epstein-Barr virus infection);05200(Pathways in cancer);05206(MicroRNAs in cancer);05210(Colorectal cancer);05210(Colorectal cancer)	NA	NA	protein_coding;processed_transcript	2.1597	1.91634	1.81653	2.38151	0.180276	9.92971e-47	7.54475e-45	yes
Trim66	tripartite motif-containing 66 [Source:MGI Symbol;Acc:MGI:2152406]	ENSMUSG00000031026	ENSMUST00000106739;ENSMUST00000106741	GO:0003682(chromatin binding);GO:0005515(protein binding);GO:0005634(nucleus);GO:0005654(nucleoplasm);GO:0008270(zinc ion binding);GO:0010369(chromocenter);GO:0016235(aggresome);GO:0042802(identical protein binding);GO:0045892(negative regulation of transcription, DNA-templated);GO:0046872(metal ion binding);GO:0046872(metal ion binding)	NA	NA	NA	protein_coding	0.28087	1.04325	0.208338	1.39186	0.330382	1.05691e-46	7.99371e-45	yes
Kpna1	karyopherin (importin) alpha 1 [Source:MGI Symbol;Acc:MGI:103560]	ENSMUSG00000022905	ENSMUST00000173696;ENSMUST00000004054;ENSMUST00000173715;ENSMUST00000173555;ENSMUST00000174500;ENSMUST00000172534;ENSMUST00000173469	GO:0005515(protein binding);GO:0005634(nucleus);GO:0005654(nucleoplasm);GO:0005737(cytoplasm);GO:0005829(cytosol);GO:0006606(protein import into nucleus);GO:0006607(NLS-bearing protein import into nucleus);GO:0008139(nuclear localization sequence binding);GO:0014069(postsynaptic density);GO:0014841(skeletal muscle satellite cell proliferation);GO:0014901(satellite cell activation involved in skel…	05132(Salmonella infection);05164(Influenza A);05164(Influenza A)	NA	NA	nonsense_mediated_decay;protein_coding;retained_intron	3.54874	1.91013	11.068	12.2852	11.0646	1.24805e-46	9.39628e-45	yes
Ndufaf4	NADH:ubiquinone oxidoreductase complex assembly factor 4 [Source:MGI Symbol;Acc:MGI:1915743]	ENSMUSG00000028261	ENSMUST00000146721;ENSMUST00000029925;ENSMUST00000151249	GO:0003674(molecular_function);GO:0005516(calmodulin binding);GO:0005739(mitochondrion);GO:0008284(positive regulation of cell population proliferation);GO:0010257(NADH dehydrogenase complex assembly);GO:0016020(membrane);GO:0031966(mitochondrial membrane);GO:0032981(mitochondrial respiratory chain complex I assembly);GO:0043066(negative regulation of apoptotic process);GO:0043066(negative regula…	04714(Thermogenesis);04714(Thermogenesis)	NA	NA	processed_transcript;protein_coding	2.46487	1.73479	10.0456	3.15413	8.95976	1.35159e-46	1.00844e-44	yes
Gm12715	predicted gene 12715 [Source:MGI Symbol;Acc:MGI:3650759]	ENSMUSG00000059195	ENSMUST00000121430	NA	NA	NA	NA	processed_pseudogene	11.8772	23.0656	3.87106	3.21343	8.59935	1.35168e-46	1.00844e-44	yes
2310026L22Rik	RIKEN cDNA 2310026L22 gene [Source:MGI Symbol;Acc:MGI:1916844]	ENSMUSG00000078519	ENSMUST00000146658	NA	NA	NA	NA	lncRNA	0	0	5.43578	2.24369	1.91187	1.36184e-46	1.01144e-44	yes
Pou2f2	POU domain, class 2, transcription factor 2 [Source:MGI Symbol;Acc:MGI:101897]	ENSMUSG00000008496	ENSMUST00000108418;ENSMUST00000175754;ENSMUST00000108415;ENSMUST00000098679;ENSMUST00000147146;ENSMUST00000176408	GO:0000976(transcription regulatory region sequence-specific DNA binding);GO:0000978(RNA polymerase II cis-regulatory region sequence-specific DNA binding);GO:0000981(DNA-binding transcription factor activity, RNA polymerase II-specific);GO:0001228(DNA-binding transcription activator activity, RNA polymerase II-specific);GO:0002335(mature B cell differentiation);GO:0003677(DNA binding);GO:0003700…	05168(Herpes simplex virus 1 infection);05168(Herpes simplex virus 1 infection)	NA	NA	protein_coding;retained_intron	0.259444	0.236182	0.165039	1.31975	0.292637	2.52441e-46	1.86648e-44	yes
Zbtb33	zinc finger and BTB domain containing 33 [Source:MGI Symbol;Acc:MGI:1927290]	ENSMUSG00000048047	ENSMUST00000131124;ENSMUST00000049740;ENSMUST00000115142	GO:0000122(negative regulation of transcription by RNA polymerase II);GO:0000978(RNA polymerase II cis-regulatory region sequence-specific DNA binding);GO:0001227(DNA-binding transcription repressor activity, RNA polymerase II-specific);GO:0003677(DNA binding);GO:0005515(protein binding);GO:0005634(nucleus);GO:0005654(nucleoplasm);GO:0005730(nucleolus);GO:0005829(cytosol);GO:0005886(plasma membra…	NA	NA	NA	protein_coding	6.09444	0.595576	5.21637	5.93185	5.9408	3.59146e-46	2.64357e-44	yes
Ube2v2	ubiquitin-conjugating enzyme E2 variant 2 [Source:MGI Symbol;Acc:MGI:1917870]	ENSMUSG00000022674	ENSMUST00000115777;ENSMUST00000115776;ENSMUST00000229859;ENSMUST00000229244;ENSMUST00000118236;ENSMUST00000096234	GO:0000209(protein polyubiquitination);GO:0000729(DNA double-strand break processing);GO:0005515(protein binding);GO:0005634(nucleus);GO:0005654(nucleoplasm);GO:0006301(postreplication repair);GO:0010976(positive regulation of neuron projection development);GO:0031372(UBC13-MMS2 complex);GO:0032436(positive regulation of proteasomal ubiquitin-dependent protein catabolic process);GO:0042275(error-…	NA	NA	NA	protein_coding;nonsense_mediated_decay;retained_intron	1.69472	1.65313	1.95217	5.6838	0.630437	3.70432e-46	2.71453e-44	yes
Caln1	calneuron 1 [Source:MGI Symbol;Acc:MGI:2155987]	ENSMUSG00000060371	ENSMUST00000111288;ENSMUST00000086029;ENSMUST00000202728	GO:0005509(calcium ion binding);GO:0005737(cytoplasm);GO:0005794(Golgi apparatus);GO:0005886(plasma membrane);GO:0008150(biological_process);GO:0016020(membrane);GO:0016021(integral component of membrane);GO:0032588(trans-Golgi network membrane);GO:0046872(metal ion binding);GO:0048471(perinuclear region of cytoplasm);GO:0048471(perinuclear region of cytoplasm)	NA	NA	NA	protein_coding	3.35884	2.51572	0.370344	3.61035	3.43243	4.81124e-46	3.51008e-44	yes
Lgals3bp	lectin, galactoside-binding, soluble, 3 binding protein [Source:MGI Symbol;Acc:MGI:99554]	ENSMUSG00000033880	ENSMUST00000043722;ENSMUST00000144529;ENSMUST00000127054;ENSMUST00000141459;ENSMUST00000106290	GO:0005044(scavenger receptor activity);GO:0005515(protein binding);GO:0005576(extracellular region);GO:0005615(extracellular space);GO:0006897(endocytosis);GO:0007155(cell adhesion);GO:0016020(membrane);GO:0016020(membrane)	NA	NA	NA	protein_coding;processed_transcript	3.09271	2.95455	8.10426	18.5536	9.57534	6.16146e-46	4.47534e-44	yes
Zfp966	zinc finger protein 966 [Source:MGI Symbol;Acc:MGI:3709288]	ENSMUSG00000089756	ENSMUST00000108949;ENSMUST00000109018	GO:0000978(RNA polymerase II cis-regulatory region sequence-specific DNA binding);GO:0003700(DNA-binding transcription factor activity);GO:0005575(cellular_component);GO:0006355(regulation of transcription, DNA-templated);GO:0006357(regulation of transcription by RNA polymerase II);GO:0046872(metal ion binding);GO:0046872(metal ion binding)	NA	NA	NA	protein_coding	1.11327	0.904224	0.344725	0	1.10274	1.26013e-45	9.11273e-44	yes
Gm10143	predicted gene 10143 [Source:MGI Symbol;Acc:MGI:3704492]	ENSMUSG00000064032	ENSMUST00000081739	NA	NA	NA	NA	lncRNA	0.306557	0.0415325	0.0179355	0	0.60409	1.96509e-45	1.41487e-43	yes
Scai	suppressor of cancer cell invasion [Source:MGI Symbol;Acc:MGI:2443716]	ENSMUSG00000035236	ENSMUST00000038874;ENSMUST00000142872;ENSMUST00000204500;ENSMUST00000131225;ENSMUST00000203872;ENSMUST00000157038;ENSMUST00000147433;ENSMUST00000203399;ENSMUST00000204404	GO:0003714(transcription corepressor activity);GO:0005515(protein binding);GO:0005634(nucleus);GO:0005654(nucleoplasm);GO:0005737(cytoplasm);GO:0006351(transcription, DNA-templated);GO:0009968(negative regulation of signal transduction);GO:0016020(membrane);GO:0016021(integral component of membrane);GO:0030336(negative regulation of cell migration);GO:0031965(nuclear membrane);GO:0035024(negative…	NA	NA	NA	protein_coding;nonsense_mediated_decay;retained_intron	5.03151	0.535979	3.85317	4.39595	4.88106	2.18435e-45	1.56589e-43	yes
Togaram2	TOG array regulator of axonemal microtubules 2 [Source:MGI Symbol;Acc:MGI:2443498]	ENSMUSG00000045761	ENSMUST00000129072;ENSMUST00000097284;ENSMUST00000144479	GO:0000226(microtubule cytoskeleton organization);GO:0005815(microtubule organizing center);GO:0005876(spindle microtubule);GO:0005881(cytoplasmic microtubule);GO:0005929(cilium);GO:0008017(microtubule binding);GO:0072686(mitotic spindle);GO:0090307(mitotic spindle assembly);GO:0090307(mitotic spindle assembly)	NA	NA	NA	retained_intron;protein_coding	0.0247328	0.0882674	0.355919	0.712799	0.123151	2.35495e-45	1.68088e-43	yes
Gm28551	predicted gene 28551 [Source:MGI Symbol;Acc:MGI:5579257]	ENSMUSG00000099913	ENSMUST00000144660	GO:0004066(asparagine synthase (glutamine-hydrolyzing) activity);GO:0006529(asparagine biosynthetic process);GO:0006541(glutamine metabolic process);GO:0008652(cellular amino acid biosynthetic process)	NA	NA	NA	nonsense_mediated_decay	0.347374	2.55691	1.2452	1.82978	0.276989	5.80587e-45	4.12617e-43	yes
Gins2	GINS complex subunit 2 (Psf2 homolog) [Source:MGI Symbol;Acc:MGI:1921019]	ENSMUSG00000031821	ENSMUST00000034278;ENSMUST00000146526;ENSMUST00000155609	GO:0000727(double-strand break repair via break-induced replication);GO:0000811(GINS complex);GO:0005634(nucleus);GO:0005694(chromosome);GO:0006260(DNA replication);GO:0071162(CMG complex);GO:0071162(CMG complex)	NA	NA	NA	protein_coding;retained_intron	0.916609	2.60188	7.13399	1.8411	1.8868	1.27132e-44	8.99637e-43	yes
Tyrobp	TYRO protein tyrosine kinase binding protein [Source:MGI Symbol;Acc:MGI:1277211]	ENSMUSG00000030579	ENSMUST00000032800;ENSMUST00000208125;ENSMUST00000207982	GO:0002222(stimulatory killer cell immunoglobulin-like receptor signaling pathway);GO:0002223(stimulatory C-type lectin receptor signaling pathway);GO:0002274(myeloid leukocyte activation);GO:0002281(macrophage activation involved in immune response);GO:0002282(microglial cell activation involved in immune response);GO:0002283(neutrophil activation involved in immune response);GO:0002376(immune s…	04380(Osteoclast differentiation);04650(Natural killer cell mediated cytotoxicity);04650(Natural killer cell mediated cytotoxicity)	NA	NA	protein_coding;nonsense_mediated_decay	1.79429	1.96145	10.8038	13.6176	8.85731	2.02417e-44	1.42626e-42	yes
Chrnb4	cholinergic receptor, nicotinic, beta polypeptide 4 [Source:MGI Symbol;Acc:MGI:87892]	ENSMUSG00000035200	ENSMUST00000034854	GO:0001508(action potential);GO:0004888(transmembrane signaling receptor activity);GO:0005216(ion channel activity);GO:0005230(extracellular ligand-gated ion channel activity);GO:0005886(plasma membrane);GO:0005887(integral component of plasma membrane);GO:0005892(acetylcholine-gated channel complex);GO:0006811(ion transport);GO:0006939(smooth muscle contraction);GO:0006940(regulation of smooth m…	04080(Neuroactive ligand-receptor interaction);04725(Cholinergic synapse)	NA	NA	protein_coding	0.899412	1.15423	3.54093	6.29502	3.92911	2.86819e-44	2.01237e-42	yes
Ildr2	immunoglobulin-like domain containing receptor 2 [Source:MGI Symbol;Acc:MGI:1196370]	ENSMUSG00000040612	ENSMUST00000111416;ENSMUST00000192638;ENSMUST00000192732;ENSMUST00000194964;ENSMUST00000193860	GO:0005783(endoplasmic reticulum);GO:0005789(endoplasmic reticulum membrane);GO:0009749(response to glucose);GO:0016020(membrane);GO:0016021(integral component of membrane);GO:0030073(insulin secretion);GO:0030154(cell differentiation);GO:0031016(pancreas development);GO:0048873(homeostasis of number of cells within a tissue);GO:0048873(homeostasis of number of cells within a tissue)	NA	NA	NA	protein_coding	4.0353	2.91699	0.803195	6.91943	6.17722	2.915e-44	2.03655e-42	yes
Lypd8	LY6/PLAUR domain containing 8 [Source:MGI Symbol;Acc:MGI:1917413]	ENSMUSG00000013643	ENSMUST00000013787;ENSMUST00000108826	GO:0003674(molecular_function);GO:0005576(extracellular region);GO:0005615(extracellular space);GO:0005886(plasma membrane);GO:0016020(membrane);GO:0031225(anchored component of membrane);GO:0050829(defense response to Gram-negative bacterium);GO:0050829(defense response to Gram-negative bacterium)	NA	NA	NA	protein_coding	2.8562	0	0.747566	1.28399	2.31132	3.01793e-44	2.09956e-42	yes
Fcrls	Fc receptor-like S, scavenger receptor [Source:MGI Symbol;Acc:MGI:1933397]	ENSMUSG00000015852	ENSMUST00000090986;ENSMUST00000146512	GO:0004888(transmembrane signaling receptor activity);GO:0005044(scavenger receptor activity);GO:0005887(integral component of plasma membrane);GO:0006897(endocytosis);GO:0007166(cell surface receptor signaling pathway);GO:0016020(membrane);GO:0016020(membrane)	NA	NA	NA	protein_coding	0.473383	0.369512	2.05869	3.60595	1.66831	6.92642e-44	4.79844e-42	yes
Gm49686	predicted gene, 49686 [Source:MGI Symbol;Acc:MGI:6215136]	ENSMUSG00000113670	ENSMUST00000222206	NA	NA	NA	NA	transcribed_unprocessed_pseudogene	0.483024	0.214103	1.22406	2.01022	0	8.10178e-44	5.58921e-42	yes
Acta1	actin, alpha 1, skeletal muscle [Source:MGI Symbol;Acc:MGI:87902]	ENSMUSG00000031972	ENSMUST00000034453;ENSMUST00000212584	GO:0000166(nucleotide binding);GO:0001725(stress fiber);GO:0005515(protein binding);GO:0005524(ATP binding);GO:0005737(cytoplasm);GO:0005856(cytoskeleton);GO:0005865(striated muscle thin filament);GO:0005869(dynactin complex);GO:0005884(actin filament);GO:0009612(response to mechanical stimulus);GO:0009991(response to extracellular stimulus);GO:0010226(response to lithium ion);GO:0010628(positive…	NA	NA	NA	protein_coding	1.37657	0.878181	1.41309	6.95438	1.61991	1.17766e-43	8.08561e-42	yes
Ugt1a6a	UDP glucuronosyltransferase 1 family, polypeptide A6A [Source:MGI Symbol;Acc:MGI:2137698]	ENSMUSG00000054545	ENSMUST00000113134;ENSMUST00000124852;ENSMUST00000014263	GO:0005743(mitochondrial inner membrane);GO:0005783(endoplasmic reticulum);GO:0005789(endoplasmic reticulum membrane);GO:0008194(UDP-glycosyltransferase activity);GO:0015020(glucuronosyltransferase activity);GO:0016020(membrane);GO:0016021(integral component of membrane);GO:0016740(transferase activity);GO:0016757(transferase activity, transferring glycosyl groups);GO:0019585(glucuronate metaboli…	00040(Pentose and glucuronate interconversions);00053(Ascorbate and aldarate metabolism);00140(Steroid hormone biosynthesis);00830(Retinol metabolism);00860(Porphyrin and chlorophyll metabolism);00980(Metabolism of xenobiotics by cytochrome P450);00982(Drug metabolism - cytochrome P450);00983(Drug metabolism - other enzymes);01100(Metabolic pathways);01240(Biosynthesis of cofactors);04976(Bile se…	K00699	EC:2.4.1.17	protein_coding;retained_intron	0.084805	0	0.443922	0.708443	0.380595	1.18185e-43	8.08561e-42	yes
Arl15	ADP-ribosylation factor-like 15 [Source:MGI Symbol;Acc:MGI:2442308]	ENSMUSG00000042348	ENSMUST00000091201;ENSMUST00000224068;ENSMUST00000224858	GO:0000166(nucleotide binding);GO:0005525(GTP binding);GO:0008150(biological_process);GO:0008150(biological_process)	NA	NA	NA	protein_coding;nonsense_mediated_decay	1.53469	4.6993	1.04418	1.13467	5.30577	1.24869e-43	8.5076e-42	yes
Crispld2	cysteine-rich secretory protein LCCL domain containing 2 [Source:MGI Symbol;Acc:MGI:1926142]	ENSMUSG00000031825	ENSMUST00000132583;ENSMUST00000108972;ENSMUST00000034282;ENSMUST00000144801	GO:0005539(glycosaminoglycan binding);GO:0005576(extracellular region);GO:0005615(extracellular space);GO:0008201(heparin binding);GO:0030133(transport vesicle);GO:0030198(extracellular matrix organization);GO:0030324(lung development);GO:0031012(extracellular matrix);GO:0060325(face morphogenesis);GO:0060325(face morphogenesis)	NA	NA	NA	protein_coding;retained_intron	0.300105	0.177345	0.265438	1.61657	0.401727	1.89662e-43	1.28689e-41	yes
Bfsp2	beaded filament structural protein 2, phakinin [Source:MGI Symbol;Acc:MGI:1333828]	ENSMUSG00000032556	ENSMUST00000124310	GO:0005198(structural molecule activity);GO:0005212(structural constituent of eye lens);GO:0005515(protein binding);GO:0005737(cytoplasm);GO:0005856(cytoskeleton);GO:0005882(intermediate filament);GO:0005886(plasma membrane);GO:0005938(cell cortex);GO:0007010(cytoskeleton organization);GO:0007601(visual perception);GO:0016020(membrane);GO:0045104(intermediate filament cytoskeleton organization);G…	NA	NA	NA	protein_coding	0.684549	4.04273	0.925978	0.620551	0.478868	2.49681e-43	1.68719e-41	yes
Oasl2	2'-5' oligoadenylate synthetase-like 2 [Source:MGI Symbol;Acc:MGI:1344390]	ENSMUSG00000029561	ENSMUST00000144064;ENSMUST00000031542;ENSMUST00000146072;ENSMUST00000201919;ENSMUST00000129707;ENSMUST00000137828;ENSMUST00000201445;ENSMUST00000150361	GO:0000166(nucleotide binding);GO:0001730(2'-5'-oligoadenylate synthetase activity);GO:0002376(immune system process);GO:0003723(RNA binding);GO:0003725(double-stranded RNA binding);GO:0005515(protein binding);GO:0005524(ATP binding);GO:0005654(nucleoplasm);GO:0005829(cytosol);GO:0006164(purine nucleotide biosynthetic process);GO:0009615(response to virus);GO:0016020(membrane);GO:0016740(transfer…	05165(Human papillomavirus infection);05165(Human papillomavirus infection)	NA	NA	nonsense_mediated_decay;protein_coding;retained_intron	1.26231	1.48125	4.23598	7.21517	5.75131	3.25048e-43	2.18751e-41	yes
Zfp422	zinc finger protein 422 [Source:MGI Symbol;Acc:MGI:1914505]	ENSMUSG00000059878	ENSMUST00000057540;ENSMUST00000112880;ENSMUST00000079749;ENSMUST00000204557	GO:0000122(negative regulation of transcription by RNA polymerase II);GO:0000978(RNA polymerase II cis-regulatory region sequence-specific DNA binding);GO:0001227(DNA-binding transcription repressor activity, RNA polymerase II-specific);GO:0003677(DNA binding);GO:0005634(nucleus);GO:0005654(nucleoplasm);GO:0006355(regulation of transcription, DNA-templated);GO:0006357(regulation of transcription …	NA	NA	NA	protein_coding;processed_transcript	7.98724	7.49665	8.86669	9.16579	0.99057	3.43003e-43	2.29896e-41	yes
Capn11	calpain 11 [Source:MGI Symbol;Acc:MGI:1352490]	ENSMUSG00000058626	ENSMUST00000120717;ENSMUST00000151350	GO:0001669(acrosomal vesicle);GO:0004198(calcium-dependent cysteine-type endopeptidase activity);GO:0005509(calcium ion binding);GO:0005737(cytoplasm);GO:0006508(proteolysis);GO:0008233(peptidase activity);GO:0008234(cysteine-type peptidase activity);GO:0016787(hydrolase activity);GO:0031410(cytoplasmic vesicle);GO:0046872(metal ion binding);GO:0046872(metal ion binding)	NA	NA	NA	protein_coding;non_stop_decay	0.468895	0.843922	0.052373	0.092767	1.23803	4.54376e-43	3.0331e-41	yes
Mef2c	myocyte enhancer factor 2C [Source:MGI Symbol;Acc:MGI:99458]	ENSMUSG00000005583	ENSMUST00000199019;ENSMUST00000197146;ENSMUST00000195984;ENSMUST00000196832;ENSMUST00000198069;ENSMUST00000198360;ENSMUST00000195904;ENSMUST00000197145;ENSMUST00000196730;ENSMUST00000199167;ENSMUST00000163888;ENSMUST00000005722;ENSMUST00000199105;ENSMUST00000199450;ENSMUST00000200138;ENSMUST00000199432;ENSMUST00000197722;ENSMUST00000198064;ENSMUST00000198199;ENSMUST00000198217;ENSMUST00000196493;…	GO:0000122(negative regulation of transcription by RNA polymerase II);GO:0000165(MAPK cascade);GO:0000976(transcription regulatory region sequence-specific DNA binding);GO:0000977(RNA polymerase II transcription regulatory region sequence-specific DNA binding);GO:0000978(RNA polymerase II cis-regulatory region sequence-specific DNA binding);GO:0000981(DNA-binding transcription factor activity, RN…	04010(MAPK signaling pathway);04022(cGMP-PKG signaling pathway);04371(Apelin signaling pathway);04921(Oxytocin signaling pathway);04928(Parathyroid hormone synthesis, secretion and action);05202(Transcriptional misregulation in cancer);05418(Fluid shear stress and atherosclerosis);05418(Fluid shear stress and atherosclerosis)	NA	NA	protein_coding;retained_intron;nonsense_mediated_decay	5.04487	4.09601	0.716931	2.79993	1.46944	4.61856e-43	3.0706e-41	yes
Slc35e2	solute carrier family 35, member E2 [Source:MGI Symbol;Acc:MGI:2444240]	ENSMUSG00000042202	ENSMUST00000105608;ENSMUST00000118607	GO:0001835(blastocyst hatching);GO:0005794(Golgi apparatus);GO:0015297(antiporter activity);GO:0016020(membrane);GO:0016021(integral component of membrane);GO:0055085(transmembrane transport);GO:0055085(transmembrane transport)	NA	NA	NA	protein_coding	1.74702	5.53866	0.778495	2.036	1.28537	4.75451e-43	3.14829e-41	yes
Slc7a2	solute carrier family 7 (cationic amino acid transporter, y+ system), member 2 [Source:MGI Symbol;Acc:MGI:99828]	ENSMUSG00000031596	ENSMUST00000117077;ENSMUST00000057784;ENSMUST00000098816;ENSMUST00000118432;ENSMUST00000141505	GO:0000064(L-ornithine transmembrane transporter activity);GO:0002537(nitric oxide production involved in inflammatory response);GO:0005289(high-affinity arginine transmembrane transporter activity);GO:0005292(high-affinity lysine transmembrane transporter activity);GO:0005886(plasma membrane);GO:0006809(nitric oxide biosynthetic process);GO:0006865(amino acid transport);GO:0015171(amino acid tra…	NA	NA	NA	protein_coding	0.728424	1.68325	0.516495	0.785741	3.2126	5.37149e-43	3.5426e-41	yes
Cdkl5	cyclin-dependent kinase-like 5 [Source:MGI Symbol;Acc:MGI:1278336]	ENSMUSG00000031292	ENSMUST00000198931;ENSMUST00000087104;ENSMUST00000112355;ENSMUST00000196297;ENSMUST00000199927	GO:0000166(nucleotide binding);GO:0001764(neuron migration);GO:0004672(protein kinase activity);GO:0004674(protein serine/threonine kinase activity);GO:0004693(cyclin-dependent protein serine/threonine kinase activity);GO:0005524(ATP binding);GO:0005634(nucleus);GO:0005654(nucleoplasm);GO:0005737(cytoplasm);GO:0005813(centrosome);GO:0005815(microtubule organizing center);GO:0005856(cytoskeleton);…	NA	K08824	EC:2.7.11.22	protein_coding;processed_transcript;nonsense_mediated_decay;retained_intron	2.64207	0.416464	3.21167	3.64496	3.47646	8.41243e-43	5.52606e-41	yes
Klhdc7a	kelch domain containing 7A [Source:MGI Symbol;Acc:MGI:2444612]	ENSMUSG00000078234	ENSMUST00000105031	GO:0005515(protein binding);GO:0016020(membrane);GO:0016021(integral component of membrane)	NA	NA	NA	protein_coding	0.179878	0.274396	0.344544	0.499651	0	9.73499e-43	6.36946e-41	yes
Sprr2a1	small proline-rich protein 2A1 [Source:MGI Symbol;Acc:MGI:1330350]	ENSMUSG00000078664	ENSMUST00000074449	GO:0001533(cornified envelope);GO:0005200(structural constituent of cytoskeleton);GO:0005634(nucleus);GO:0005737(cytoplasm);GO:0007010(cytoskeleton organization);GO:0008360(regulation of cell shape);GO:0008544(epidermis development);GO:0030216(keratinocyte differentiation);GO:0031424(keratinization);GO:0032355(response to estradiol)	NA	NA	NA	protein_coding	0.433198	0	1.36793	0.660076	0.520695	1.87575e-42	1.22242e-40	yes
Fam110b	family with sequence similarity 110, member B [Source:MGI Symbol;Acc:MGI:1916593]	ENSMUSG00000049119	ENSMUST00000054857;ENSMUST00000108380;ENSMUST00000145365;ENSMUST00000126564;ENSMUST00000144605;ENSMUST00000124256	GO:0003674(molecular_function);GO:0005737(cytoplasm);GO:0005739(mitochondrion);GO:0005815(microtubule organizing center);GO:0005829(cytosol);GO:0005856(cytoskeleton);GO:0008150(biological_process);GO:0008150(biological_process)	NA	NA	NA	protein_coding;processed_transcript;retained_intron	1.05247	0.102522	1.25916	1.48455	1.26578	3.88429e-42	2.52142e-40	yes
Gm17494	predicted gene, 17494 [Source:MGI Symbol;Acc:MGI:4937128]	ENSMUSG00000057359	ENSMUST00000072769;ENSMUST00000199060	NA	NA	NA	NA	lncRNA;retained_intron	1.487	7.116	1.85311	7.22216	6.20043	7.35983e-42	4.75878e-40	yes
Marchf8	membrane associated ring-CH-type finger 8 [Source:MGI Symbol;Acc:MGI:1919029]	ENSMUSG00000025702	ENSMUST00000101032;ENSMUST00000079012;ENSMUST00000123405;ENSMUST00000156014;ENSMUST00000204657;ENSMUST00000203193;ENSMUST00000123246;ENSMUST00000204918;ENSMUST00000205066;ENSMUST00000126376;ENSMUST00000130445	GO:0000209(protein polyubiquitination);GO:0002250(adaptive immune response);GO:0002376(immune system process);GO:0002495(antigen processing and presentation of peptide antigen via MHC class II);GO:0004842(ubiquitin-protein transferase activity);GO:0005737(cytoplasm);GO:0005764(lysosome);GO:0005765(lysosomal membrane);GO:0005768(endosome);GO:0006955(immune response);GO:0008270(zinc ion binding);GO…	NA	K10656	EC:2.3.2.27	protein_coding;processed_transcript;retained_intron	2.36485	1.92393	5.83122	1.55593	7.87811	1.8138e-41	1.1682e-39	yes
Kcnip4	Kv channel interacting protein 4 [Source:MGI Symbol;Acc:MGI:1933131]	ENSMUSG00000029088	ENSMUST00000166924;ENSMUST00000087395;ENSMUST00000101214;ENSMUST00000176978;ENSMUST00000175660	GO:0005244(voltage-gated ion channel activity);GO:0005267(potassium channel activity);GO:0005509(calcium ion binding);GO:0005737(cytoplasm);GO:0005829(cytosol);GO:0005886(plasma membrane);GO:0006811(ion transport);GO:0006813(potassium ion transport);GO:0008076(voltage-gated potassium channel complex);GO:0015459(potassium channel regulator activity);GO:0016020(membrane);GO:0030425(dendrite);GO:003…	NA	NA	NA	protein_coding;processed_transcript	12.0635	1.76834	12.9475	14.7399	13.6732	3.43443e-41	2.20338e-39	yes
Glycam1	glycosylation dependent cell adhesion molecule 1 [Source:MGI Symbol;Acc:MGI:95759]	ENSMUSG00000022491	ENSMUST00000023134;ENSMUST00000226679;ENSMUST00000228895	GO:0005576(extracellular region);GO:0005886(plasma membrane);GO:0007155(cell adhesion);GO:0009617(response to bacterium);GO:0016020(membrane);GO:0043199(sulfate binding);GO:0050839(cell adhesion molecule binding);GO:0050839(cell adhesion molecule binding)	04514(Cell adhesion molecules);04514(Cell adhesion molecules)	NA	NA	protein_coding;retained_intron	0.0269034	0.125782	0.841527	1.41646	0.54205	4.38935e-41	2.8051e-39	yes
AK157302	cDNA sequence AK157302 [Source:MGI Symbol;Acc:MGI:3574096]	ENSMUSG00000078139	ENSMUST00000104942	GO:0005198(structural molecule activity);GO:0005737(cytoplasm);GO:0005739(mitochondrion);GO:0016226(iron-sulfur cluster assembly);GO:0051536(iron-sulfur cluster binding);GO:0051537(2 iron, 2 sulfur cluster binding);GO:0097428(protein maturation by iron-sulfur cluster transfer)	NA	NA	NA	protein_coding	2.94822	2.99895	0.343649	0.560353	2.21471	6.47608e-41	4.12269e-39	yes
Vav1	vav 1 oncogene [Source:MGI Symbol;Acc:MGI:98923]	ENSMUSG00000034116	ENSMUST00000005889;ENSMUST00000169220;ENSMUST00000008847;ENSMUST00000112870;ENSMUST00000174878	GO:0001784(phosphotyrosine residue binding);GO:0005085(guanyl-nucleotide exchange factor activity);GO:0005515(protein binding);GO:0005829(cytosol);GO:0005911(cell-cell junction);GO:0006909(phagocytosis);GO:0006955(immune response);GO:0007186(G protein-coupled receptor signaling pathway);GO:0007229(integrin-mediated signaling pathway);GO:0007264(small GTPase mediated signal transduction);GO:000836…	04015(Rap1 signaling pathway);04024(cAMP signaling pathway);04062(Chemokine signaling pathway);04510(Focal adhesion);04650(Natural killer cell mediated cytotoxicity);04660(T cell receptor signaling pathway);04662(B cell receptor signaling pathway);04664(Fc epsilon RI signaling pathway);04666(Fc gamma R-mediated phagocytosis);04670(Leukocyte transendothelial migration);04810(Regulation of actin cy…	NA	NA	protein_coding;processed_transcript;retained_intron	0.0463507	0	0.409288	0.585416	0.489338	6.58437e-41	4.17551e-39	yes
Mpeg1	macrophage expressed gene 1 [Source:MGI Symbol;Acc:MGI:1333743]	ENSMUSG00000046805	ENSMUST00000081035	GO:0016020(membrane);GO:0016021(integral component of membrane);GO:0030659(cytoplasmic vesicle membrane);GO:0031410(cytoplasmic vesicle)	NA	NA	NA	protein_coding	1.36853	1.08613	3.75838	6.99448	3.69461	6.9493e-41	4.39004e-39	yes
D130019J16Rik	RIKEN cDNA D130019J16 gene [Source:MGI Symbol;Acc:MGI:2443523]	ENSMUSG00000104145	ENSMUST00000193261	NA	NA	NA	NA	TEC	0.232302	3.65062	1.53769	0.939832	1.3952	7.49919e-41	4.71934e-39	yes
Adam22	a disintegrin and metallopeptidase domain 22 [Source:MGI Symbol;Acc:MGI:1340046]	ENSMUSG00000040537	ENSMUST00000050166;ENSMUST00000088761;ENSMUST00000115386;ENSMUST00000196356;ENSMUST00000115388;ENSMUST00000154935;ENSMUST00000046838;ENSMUST00000123168;ENSMUST00000136524;ENSMUST00000153889;ENSMUST00000136808;ENSMUST00000139841;ENSMUST00000130315;ENSMUST00000153427;ENSMUST00000124121;ENSMUST00000199853;ENSMUST00000126384;ENSMUST00000143929;ENSMUST00000197700;ENSMUST00000115385;ENSMUST00000088744;…	GO:0004222(metalloendopeptidase activity);GO:0005515(protein binding);GO:0005886(plasma membrane);GO:0006508(proteolysis);GO:0007229(integrin-mediated signaling pathway);GO:0008237(metallopeptidase activity);GO:0008344(adult locomotory behavior);GO:0014037(Schwann cell differentiation);GO:0016020(membrane);GO:0016021(integral component of membrane);GO:0022011(myelination in peripheral nervous sys…	NA	NA	NA	protein_coding;retained_intron;nonsense_mediated_decay	5.32928	4.43982	0.83982	6.4855	6.39998	7.66699e-41	4.80659e-39	yes
Zfp346	zinc finger protein 346 [Source:MGI Symbol;Acc:MGI:1349417]	ENSMUSG00000021481	ENSMUST00000021937;ENSMUST00000160310;ENSMUST00000162288;ENSMUST00000162653;ENSMUST00000160660;ENSMUST00000162476;ENSMUST00000161551;ENSMUST00000161018;ENSMUST00000161315;ENSMUST00000159278;ENSMUST00000162428;ENSMUST00000161077	GO:0003676(nucleic acid binding);GO:0003723(RNA binding);GO:0003725(double-stranded RNA binding);GO:0005515(protein binding);GO:0005634(nucleus);GO:0005654(nucleoplasm);GO:0005730(nucleolus);GO:0005737(cytoplasm);GO:0008270(zinc ion binding);GO:0019899(enzyme binding);GO:0035198(miRNA binding);GO:0043065(positive regulation of apoptotic process);GO:0046872(metal ion binding);GO:0046872(metal ion …	NA	NA	NA	protein_coding;retained_intron;nonsense_mediated_decay;processed_transcript	10.1226	1.25906	10.4872	7.77258	9.44587	1.27711e-40	7.9761e-39	yes
Rpl27-ps3	ribosomal protein L27, pseudogene 3 [Source:MGI Symbol;Acc:MGI:3646174]	ENSMUSG00000073640	ENSMUST00000097682	NA	NA	NA	NA	processed_pseudogene	1.37754	5.05251	6.37945	17.094	3.09209	1.92103e-40	1.19524e-38	yes
Opcml	opioid binding protein/cell adhesion molecule-like [Source:MGI Symbol;Acc:MGI:97397]	ENSMUSG00000062257	ENSMUST00000115243;ENSMUST00000073822;ENSMUST00000150098;ENSMUST00000123779;ENSMUST00000126673;ENSMUST00000133142	GO:0003674(molecular_function);GO:0003674(molecular_function)	NA	NA	NA	protein_coding;processed_transcript;retained_intron	1.25008	0.493883	0.196675	1.34693	1.38374	2.19222e-40	1.35885e-38	yes
Fam205a2	family with sequence similarity 205, member A2 [Source:MGI Symbol;Acc:MGI:3701946]	ENSMUSG00000094066	ENSMUST00000180201	GO:0003674(molecular_function);GO:0008150(biological_process);GO:0016020(membrane);GO:0016021(integral component of membrane)	NA	NA	NA	protein_coding	0	0.486557	0.108394	0.648626	0.261967	2.56342e-40	1.58299e-38	yes
C1qb	complement component 1, q subcomponent, beta polypeptide [Source:MGI Symbol;Acc:MGI:88224]	ENSMUSG00000036905	ENSMUST00000046384	GO:0002376(immune system process);GO:0005515(protein binding);GO:0005576(extracellular region);GO:0005581(collagen trimer);GO:0005602(complement component C1 complex);GO:0005615(extracellular space);GO:0006958(complement activation, classical pathway);GO:0045087(innate immune response);GO:0045202(synapse);GO:0048839(inner ear development);GO:0098794(postsynapse);GO:0098883(synapse pruning)	04610(Complement and coagulation cascades);05020(Prion disease);05133(Pertussis);05142(Chagas disease);05150(Staphylococcus aureus infection);05171(Coronavirus disease - COVID-19);05322(Systemic lupus erythematosus)	NA	NA	protein_coding	6.01904	4.51957	19.4135	27.9237	14.9596	4.28079e-40	2.63364e-38	yes
Gm11754	predicted gene 11754 [Source:MGI Symbol;Acc:MGI:3651697]	ENSMUSG00000086306	ENSMUST00000156576	NA	NA	NA	NA	lncRNA	9.46006	7.7497	1.58842	1.55834	2.06964	5.16468e-40	3.16562e-38	yes
Ctss	cathepsin S [Source:MGI Symbol;Acc:MGI:107341]	ENSMUSG00000038642	ENSMUST00000015667;ENSMUST00000116304	GO:0001968(fibronectin binding);GO:0002250(adaptive immune response);GO:0004197(cysteine-type endopeptidase activity);GO:0005518(collagen binding);GO:0005576(extracellular region);GO:0005615(extracellular space);GO:0005764(lysosome);GO:0005770(late endosome);GO:0006508(proteolysis);GO:0006955(immune response);GO:0008233(peptidase activity);GO:0008234(cysteine-type peptidase activity);GO:0009986(c…	04142(Lysosome);04145(Phagosome);04210(Apoptosis);04612(Antigen processing and presentation);05152(Tuberculosis);05152(Tuberculosis)	K01368	EC:3.4.22.27	protein_coding	8.86684	7.00218	25.5954	37.9872	29.9339	9.46088e-40	5.77745e-38	yes
Gbp2	guanylate binding protein 2 [Source:MGI Symbol;Acc:MGI:102772]	ENSMUSG00000028270	ENSMUST00000165774	GO:0000139(Golgi membrane);GO:0000166(nucleotide binding);GO:0003924(GTPase activity);GO:0005525(GTP binding);GO:0005634(nucleus);GO:0005654(nucleoplasm);GO:0005737(cytoplasm);GO:0005794(Golgi apparatus);GO:0005829(cytosol);GO:0009617(response to bacterium);GO:0016020(membrane);GO:0016787(hydrolase activity);GO:0020005(symbiont-containing vacuole membrane);GO:0031410(cytoplasmic vesicle);GO:00345…	04621(NOD-like receptor signaling pathway)	NA	NA	protein_coding	0.985155	1.04441	2.93845	4.52626	5.76151	1.29413e-39	7.87365e-38	yes
Slc36a1	solute carrier family 36 (proton/amino acid symporter), member 1 [Source:MGI Symbol;Acc:MGI:2445299]	ENSMUSG00000020261	ENSMUST00000108872;ENSMUST00000108867;ENSMUST00000152336	GO:0003333(amino acid transmembrane transport);GO:0005280(amino acid:proton symporter activity);GO:0005368(taurine transmembrane transporter activity);GO:0005764(lysosome);GO:0005765(lysosomal membrane);GO:0005783(endoplasmic reticulum);GO:0005886(plasma membrane);GO:0006865(amino acid transport);GO:0015078(proton transmembrane transporter activity);GO:0015171(amino acid transmembrane transporter…	04974(Protein digestion and absorption);04974(Protein digestion and absorption)	NA	NA	protein_coding;processed_transcript	1.25753	1.79049	5.09165	1.04661	1.01875	1.33617e-39	8.09955e-38	yes
Top2a	topoisomerase (DNA) II alpha [Source:MGI Symbol;Acc:MGI:98790]	ENSMUSG00000020914	ENSMUST00000068031;ENSMUST00000129777;ENSMUST00000139730;ENSMUST00000154332;ENSMUST00000139460;ENSMUST00000151997;ENSMUST00000144318	GO:0000166(nucleotide binding);GO:0000228(nuclear chromosome);GO:0000287(magnesium ion binding);GO:0000712(resolution of meiotic recombination intermediates);GO:0000775(chromosome, centromeric region);GO:0000793(condensed chromosome);GO:0000819(sister chromatid segregation);GO:0002244(hematopoietic progenitor cell differentiation);GO:0003677(DNA binding);GO:0003682(chromatin binding);GO:0003916(D…	01524(Platinum drug resistance);01524(Platinum drug resistance)	K03164	EC:5.6.2.2	protein_coding;processed_transcript	0.337606	0.364077	0.0436524	0.0945766	0.0347599	2.50734e-39	1.51432e-37	yes
Atf3	activating transcription factor 3 [Source:MGI Symbol;Acc:MGI:109384]	ENSMUSG00000026628	ENSMUST00000027941	GO:0000122(negative regulation of transcription by RNA polymerase II);GO:0000976(transcription regulatory region sequence-specific DNA binding);GO:0000977(RNA polymerase II transcription regulatory region sequence-specific DNA binding);GO:0000978(RNA polymerase II cis-regulatory region sequence-specific DNA binding);GO:0000981(DNA-binding transcription factor activity, RNA polymerase II-specific)…	NA	NA	NA	protein_coding	3.18397	2.33653	9.30815	14.5978	6.97577	3.22696e-39	1.94183e-37	yes
C3	complement component 3 [Source:MGI Symbol;Acc:MGI:88227]	ENSMUSG00000024164	ENSMUST00000024988	GO:0001798(positive regulation of type IIa hypersensitivity);GO:0001934(positive regulation of protein phosphorylation);GO:0001970(positive regulation of activation of membrane attack complex);GO:0002376(immune system process);GO:0004866(endopeptidase inhibitor activity);GO:0005515(protein binding);GO:0005576(extracellular region);GO:0005615(extracellular space);GO:0006629(lipid metabolic process…	04080(Neuroactive ligand-receptor interaction);04145(Phagosome);04610(Complement and coagulation cascades);05133(Pertussis);05134(Legionellosis);05140(Leishmaniasis);05142(Chagas disease);05150(Staphylococcus aureus infection);05152(Tuberculosis);05167(Kaposi sarcoma-associated herpesvirus infection);05168(Herpes simplex virus 1 infection);05171(Coronavirus disease - COVID-19);05203(Viral carcino…	NA	NA	protein_coding	0.564595	0.567082	2.10315	3.28829	1.84058	4.45861e-39	2.67322e-37	yes
Edem3	ER degradation enhancer, mannosidase alpha-like 3 [Source:MGI Symbol;Acc:MGI:1914217]	ENSMUSG00000043019	ENSMUST00000059498;ENSMUST00000191070;ENSMUST00000188145;ENSMUST00000187951	GO:0004571(mannosyl-oligosaccharide 1,2-alpha-mannosidase activity);GO:0005509(calcium ion binding);GO:0005783(endoplasmic reticulum);GO:0005788(endoplasmic reticulum lumen);GO:0005975(carbohydrate metabolic process);GO:0006486(protein glycosylation);GO:0006516(glycoprotein catabolic process);GO:0006986(response to unfolded protein);GO:0008152(metabolic process);GO:0016020(membrane);GO:0016787(hy…	04141(Protein processing in endoplasmic reticulum);04141(Protein processing in endoplasmic reticulum)	NA	NA	protein_coding	12.0865	5.28055	1.83854	6.60355	12.011	6.82584e-39	4.0777e-37	yes
Tomm5	translocase of outer mitochondrial membrane 5 [Source:MGI Symbol;Acc:MGI:1915762]	ENSMUSG00000078713	ENSMUST00000107810;ENSMUST00000107808;ENSMUST00000107809;ENSMUST00000107807	GO:0005739(mitochondrion);GO:0005741(mitochondrial outer membrane);GO:0005742(mitochondrial outer membrane translocase complex);GO:0006626(protein targeting to mitochondrion);GO:0015031(protein transport);GO:0016020(membrane);GO:0016021(integral component of membrane);GO:0016021(integral component of membrane)	NA	NA	NA	protein_coding	22.4367	4.39587	6.04944	22.7021	22.0948	8.33454e-39	4.961e-37	yes
Gm28557	predicted gene 28557 [Source:MGI Symbol;Acc:MGI:5579263]	ENSMUSG00000100235	ENSMUST00000186303;ENSMUST00000187652;ENSMUST00000225558;ENSMUST00000185954	GO:0000978(RNA polymerase II cis-regulatory region sequence-specific DNA binding);GO:0000981(DNA-binding transcription factor activity, RNA polymerase II-specific);GO:0005634(nucleus);GO:0006355(regulation of transcription, DNA-templated);GO:0006357(regulation of transcription by RNA polymerase II);GO:0046872(metal ion binding);GO:0046872(metal ion binding)	NA	NA	NA	nonsense_mediated_decay;processed_transcript;retained_intron	0.66253	1.01666	1.22278	0.154757	0.187866	1.01467e-38	6.01112e-37	yes
Gm15583	predicted gene 15583 [Source:MGI Symbol;Acc:MGI:3783031]	ENSMUSG00000080078	ENSMUST00000116191	NA	NA	NA	NA	processed_pseudogene	1.72667	0.446932	0.258733	2.02078	0.606122	1.01716e-38	6.01112e-37	yes
Chtf8	CTF8, chromosome transmission fidelity factor 8 [Source:MGI Symbol;Acc:MGI:2443370]	ENSMUSG00000046691	ENSMUST00000177068;ENSMUST00000176515;ENSMUST00000176090;ENSMUST00000175940	GO:0003677(DNA binding);GO:0003689(DNA clamp loader activity);GO:0005634(nucleus);GO:0006260(DNA replication);GO:0007049(cell cycle);GO:0007064(mitotic sister chromatid cohesion);GO:0017116(single-stranded DNA helicase activity);GO:0031390(Ctf18 RFC-like complex);GO:0032508(DNA duplex unwinding);GO:1900264(positive regulation of DNA-directed DNA polymerase activity);GO:1900264(positive regulation…	NA	NA	NA	protein_coding	37.6038	34.8267	37.5487	5.46476	30.9674	1.10879e-38	6.5292e-37	yes
Ifitm3	interferon induced transmembrane protein 3 [Source:MGI Symbol;Acc:MGI:1913391]	ENSMUSG00000025492	ENSMUST00000026565	GO:0002376(immune system process);GO:0005634(nucleus);GO:0005737(cytoplasm);GO:0005764(lysosome);GO:0005765(lysosomal membrane);GO:0005768(endosome);GO:0005783(endoplasmic reticulum);GO:0005886(plasma membrane);GO:0006898(receptor-mediated endocytosis);GO:0008285(negative regulation of cell population proliferation);GO:0009615(response to virus);GO:0009986(cell surface);GO:0016020(membrane);GO:00…	NA	NA	NA	protein_coding	10.6161	16.407	44.0683	63.1879	45.5509	1.19408e-38	7.00643e-37	yes
Snrk	SNF related kinase [Source:MGI Symbol;Acc:MGI:108104]	ENSMUSG00000038145	ENSMUST00000120173;ENSMUST00000118886;ENSMUST00000131169;ENSMUST00000119215;ENSMUST00000134949;ENSMUST00000145384;ENSMUST00000215432;ENSMUST00000146832;ENSMUST00000151872;ENSMUST00000139181;ENSMUST00000142784	GO:0000166(nucleotide binding);GO:0000287(magnesium ion binding);GO:0004672(protein kinase activity);GO:0004674(protein serine/threonine kinase activity);GO:0005524(ATP binding);GO:0005634(nucleus);GO:0005737(cytoplasm);GO:0006468(protein phosphorylation);GO:0016301(kinase activity);GO:0016310(phosphorylation);GO:0016740(transferase activity);GO:0035556(intracellular signal transduction);GO:00468…	NA	K08802	EC:2.7.11.1	protein_coding;retained_intron;processed_transcript	31.7824	28.0334	22.2112	25.8002	4.32073	1.27328e-38	7.44463e-37	yes
Cxcl10	chemokine (C-X-C motif) ligand 10 [Source:MGI Symbol;Acc:MGI:1352450]	ENSMUSG00000034855	ENSMUST00000038816;ENSMUST00000118006;ENSMUST00000138169;ENSMUST00000201176	GO:0002690(positive regulation of leukocyte chemotaxis);GO:0005125(cytokine activity);GO:0005576(extracellular region);GO:0005615(extracellular space);GO:0006935(chemotaxis);GO:0006952(defense response);GO:0006954(inflammatory response);GO:0006955(immune response);GO:0007165(signal transduction);GO:0007186(G protein-coupled receptor signaling pathway);GO:0007189(adenylate cyclase-activating G pro…	04060(Cytokine-cytokine receptor interaction);04061(Viral protein interaction with cytokine and cytokine receptor);04062(Chemokine signaling pathway);04620(Toll-like receptor signaling pathway);04622(RIG-I-like receptor signaling pathway);04623(Cytosolic DNA-sensing pathway);04657(IL-17 signaling pathway);04668(TNF signaling pathway);05160(Hepatitis C);05164(Influenza A);05169(Epstein-Barr virus …	NA	NA	protein_coding;retained_intron	0	0.0579837	0.452052	0.803146	0.761409	1.36256e-38	7.93848e-37	yes
Rac1	Rac family small GTPase 1 [Source:MGI Symbol;Acc:MGI:97845]	ENSMUSG00000001847	ENSMUST00000080537;ENSMUST00000100489;ENSMUST00000145709;ENSMUST00000131513	GO:0000139(Golgi membrane);GO:0000166(nucleotide binding);GO:0000242(pericentriolar material);GO:0001764(neuron migration);GO:0001891(phagocytic cup);GO:0001934(positive regulation of protein phosphorylation);GO:0002093(auditory receptor cell morphogenesis);GO:0002551(mast cell chemotaxis);GO:0003376(sphingosine-1-phosphate receptor signaling pathway);GO:0003382(epithelial cell morphogenesis);GO:…	04010(MAPK signaling pathway);04014(Ras signaling pathway);04015(Rap1 signaling pathway);04024(cAMP signaling pathway);04062(Chemokine signaling pathway);04071(Sphingolipid signaling pathway);04145(Phagosome);04151(PI3K-Akt signaling pathway);04310(Wnt signaling pathway);04360(Axon guidance);04370(VEGF signaling pathway);04380(Osteoclast differentiation);04510(Focal adhesion);04520(Adherens junct…	NA	NA	protein_coding;processed_transcript	9.34093	30.0621	32.4624	38.305	8.52843	1.58451e-38	9.19908e-37	yes
Ube2l6	ubiquitin-conjugating enzyme E2L 6 [Source:MGI Symbol;Acc:MGI:1914500]	ENSMUSG00000027078	ENSMUST00000102642;ENSMUST00000150325;ENSMUST00000154709;ENSMUST00000159150	GO:0000151(ubiquitin ligase complex);GO:0000166(nucleotide binding);GO:0000209(protein polyubiquitination);GO:0005515(protein binding);GO:0005524(ATP binding);GO:0005634(nucleus);GO:0006511(ubiquitin-dependent protein catabolic process);GO:0016567(protein ubiquitination);GO:0016740(transferase activity);GO:0018215(protein phosphopantetheinylation);GO:0019787(ubiquitin-like protein transferase act…	04120(Ubiquitin mediated proteolysis);05012(Parkinson disease);05022(Pathways of neurodegeneration - multiple diseases);05022(Pathways of neurodegeneration - multiple diseases)	K04553	EC:2.3.2.23	protein_coding;processed_transcript;retained_intron	1.42217	1.78122	5.77187	8.82022	5.65989	1.68029e-38	9.72091e-37	yes
Synpo	synaptopodin [Source:MGI Symbol;Acc:MGI:1099446]	ENSMUSG00000043079	ENSMUST00000115318;ENSMUST00000097566;ENSMUST00000155195;ENSMUST00000130044;ENSMUST00000123288;ENSMUST00000130360;ENSMUST00000128528;ENSMUST00000143275;ENSMUST00000137894	GO:0001725(stress fiber);GO:0003779(actin binding);GO:0005634(nucleus);GO:0005737(cytoplasm);GO:0005829(cytosol);GO:0005856(cytoskeleton);GO:0005923(bicellular tight junction);GO:0008542(visual learning);GO:0014069(postsynaptic density);GO:0015629(actin cytoskeleton);GO:0030018(Z disc);GO:0030054(cell junction);GO:0030425(dendrite);GO:0030865(cortical cytoskeleton organization);GO:0032233(positiv…	04530(Tight junction);04530(Tight junction)	NA	NA	protein_coding;processed_transcript	0.158034	0.308812	0.915254	1.17068	1.00202	1.69828e-38	9.79065e-37	yes
Pmp2	peripheral myelin protein 2 [Source:MGI Symbol;Acc:MGI:102667]	ENSMUSG00000052468	ENSMUST00000029034	GO:0005504(fatty acid binding);GO:0005737(cytoplasm);GO:0008289(lipid binding);GO:0015485(cholesterol binding);GO:0043209(myelin sheath);GO:0061024(membrane organization)	NA	NA	NA	protein_coding	1.64158	0.085594	1.17418	0.034529	1.04621	1.98975e-38	1.1431e-36	yes
Smad5	SMAD family member 5 [Source:MGI Symbol;Acc:MGI:1328787]	ENSMUSG00000021540	ENSMUST00000109876;ENSMUST00000069557;ENSMUST00000109874;ENSMUST00000138677;ENSMUST00000132302	GO:0000122(negative regulation of transcription by RNA polymerase II);GO:0000977(RNA polymerase II transcription regulatory region sequence-specific DNA binding);GO:0000978(RNA polymerase II cis-regulatory region sequence-specific DNA binding);GO:0000981(DNA-binding transcription factor activity, RNA polymerase II-specific);GO:0001227(DNA-binding transcription repressor activity, RNA polymerase I…	04350(TGF-beta signaling pathway);04550(Signaling pathways regulating pluripotency of stem cells);04550(Signaling pathways regulating pluripotency of stem cells)	NA	NA	protein_coding;retained_intron;processed_transcript	6.44804	1.57765	10.3727	11.874	8.18486	3.69416e-38	2.11491e-36	yes
Rs1	retinoschisis (X-linked, juvenile) 1 (human) [Source:MGI Symbol;Acc:MGI:1336189]	ENSMUSG00000031293	ENSMUST00000033650;ENSMUST00000112368	GO:0001786(phosphatidylserine binding);GO:0001917(photoreceptor inner segment);GO:0005546(phosphatidylinositol-4,5-bisphosphate binding);GO:0005547(phosphatidylinositol-3,4,5-trisphosphate binding);GO:0005576(extracellular region);GO:0005615(extracellular space);GO:0005886(plasma membrane);GO:0007155(cell adhesion);GO:0007601(visual perception);GO:0008289(lipid binding);GO:0010314(phosphatidylino…	NA	NA	NA	protein_coding	39.7987	253.898	218.513	156.779	256.09	5.04379e-38	2.87758e-36	yes
Myh4	myosin, heavy polypeptide 4, skeletal muscle [Source:MGI Symbol;Acc:MGI:1339713]	ENSMUSG00000057003	ENSMUST00000018632;ENSMUST00000170942	GO:0000166(nucleotide binding);GO:0003725(double-stranded RNA binding);GO:0003774(motor activity);GO:0003779(actin binding);GO:0005515(protein binding);GO:0005516(calmodulin binding);GO:0005524(ATP binding);GO:0005737(cytoplasm);GO:0006936(muscle contraction);GO:0014823(response to activity);GO:0016459(myosin complex);GO:0030016(myofibril);GO:0032982(myosin filament);GO:0051015(actin filament bin…	NA	NA	NA	protein_coding	0.019077	0.033369	0.099067	0.48036	0.199089	5.71889e-38	3.25149e-36	yes
Ipmk	inositol polyphosphate multikinase [Source:MGI Symbol;Acc:MGI:1916968]	ENSMUSG00000060733	ENSMUST00000079252;ENSMUST00000121446;ENSMUST00000118381;ENSMUST00000141984;ENSMUST00000141153;ENSMUST00000145521	GO:0000166(nucleotide binding);GO:0000823(inositol-1,4,5-trisphosphate 6-kinase activity);GO:0000824(inositol tetrakisphosphate 3-kinase activity);GO:0000825(inositol tetrakisphosphate 6-kinase activity);GO:0001841(neural tube formation);GO:0005524(ATP binding);GO:0005634(nucleus);GO:0005654(nucleoplasm);GO:0005737(cytoplasm);GO:0006629(lipid metabolic process);GO:0008440(inositol-1,4,5-trisphosp…	00562(Inositol phosphate metabolism);01100(Metabolic pathways);04070(Phosphatidylinositol signaling system);04070(Phosphatidylinositol signaling system)	K00915	EC:2.7.1.140;EC:2.7.1.151	protein_coding;nonsense_mediated_decay;retained_intron;processed_transcript	6.08573	3.11315	15.4858	3.57953	4.5887	6.56708e-38	3.72089e-36	yes
Arrb1	arrestin, beta 1 [Source:MGI Symbol;Acc:MGI:99473]	ENSMUSG00000018909	ENSMUST00000032995;ENSMUST00000098266;ENSMUST00000162290;ENSMUST00000161525;ENSMUST00000179755;ENSMUST00000162404;ENSMUST00000162933;ENSMUST00000159642;ENSMUST00000162043	GO:0000187(activation of MAPK activity);GO:0000785(chromatin);GO:0001664(G protein-coupled receptor binding);GO:0001933(negative regulation of protein phosphorylation);GO:0001934(positive regulation of protein phosphorylation);GO:0002031(G protein-coupled receptor internalization);GO:0002092(positive regulation of receptor internalization);GO:0003713(transcription coactivator activity);GO:0005096…	04010(MAPK signaling pathway);04062(Chemokine signaling pathway);04144(Endocytosis);04340(Hedgehog signaling pathway);04728(Dopaminergic synapse);04740(Olfactory transduction);04926(Relaxin signaling pathway);04928(Parathyroid hormone synthesis, secretion and action);04929(GnRH secretion);05032(Morphine addiction);05032(Morphine addiction)	NA	NA	protein_coding;retained_intron	9.8131	6.94168	4.18446	11.7271	1.82641	6.6059e-38	3.73007e-36	yes
Col25a1	collagen, type XXV, alpha 1 [Source:MGI Symbol;Acc:MGI:1924268]	ENSMUSG00000058897	ENSMUST00000106353;ENSMUST00000183368;ENSMUST00000198205;ENSMUST00000080335;ENSMUST00000238846;ENSMUST00000143830	GO:0001540(amyloid-beta binding);GO:0005201(extracellular matrix structural constituent);GO:0005576(extracellular region);GO:0005581(collagen trimer);GO:0005615(extracellular space);GO:0005887(integral component of plasma membrane);GO:0008201(heparin binding);GO:0016020(membrane);GO:0016021(integral component of membrane);GO:0030020(extracellular matrix structural constituent conferring tensile s…	04974(Protein digestion and absorption);04974(Protein digestion and absorption)	NA	NA	protein_coding;nonsense_mediated_decay;retained_intron	0.0777871	0.660206	0.125338	0.420928	0.288083	8.30166e-38	4.67159e-36	yes
Eri2	exoribonuclease 2 [Source:MGI Symbol;Acc:MGI:1918401]	ENSMUSG00000030929	ENSMUST00000150844;ENSMUST00000139192;ENSMUST00000125595;ENSMUST00000133926;ENSMUST00000033224;ENSMUST00000063902;ENSMUST00000106523	GO:0000175(3'-5'-exoribonuclease activity);GO:0000467(exonucleolytic trimming to generate mature 3'-end of 5.8S rRNA from tricistronic rRNA transcript (SSU-rRNA, 5.8S rRNA, LSU-rRNA));GO:0000738(DNA catabolic process, exonucleolytic);GO:0003676(nucleic acid binding);GO:0004518(nuclease activity);GO:0004527(exonuclease activity);GO:0008270(zinc ion binding);GO:0016020(membrane);GO:0016021(integral…	NA	NA	NA	protein_coding;nonsense_mediated_decay;retained_intron	1.84815	0.201968	1.84502	1.98563	1.64184	8.43622e-38	4.73117e-36	yes
Bik	BCL2-interacting killer [Source:MGI Symbol;Acc:MGI:1206591]	ENSMUSG00000016758	ENSMUST00000016902;ENSMUST00000230912;ENSMUST00000229964	GO:0005515(protein binding);GO:0005739(mitochondrion);GO:0005740(mitochondrial envelope);GO:0006915(apoptotic process);GO:0007283(spermatogenesis);GO:0008584(male gonad development);GO:0008637(apoptotic mitochondrial changes);GO:0012505(endomembrane system);GO:0016020(membrane);GO:0016021(integral component of membrane);GO:0031334(positive regulation of protein-containing complex assembly);GO:003…	01522(Endocrine resistance);01522(Endocrine resistance)	NA	NA	protein_coding	0	0.149413	0.996322	1.104	1.14244	9.19563e-38	5.13958e-36	yes
Gm43637	predicted gene 43637 [Source:MGI Symbol;Acc:MGI:5663774]	ENSMUSG00000107225	ENSMUST00000202206	NA	NA	NA	NA	TEC	0.143084	1.26245	0.392975	0.132706	0.141128	9.63143e-38	5.36497e-36	yes
Irf7	interferon regulatory factor 7 [Source:MGI Symbol;Acc:MGI:1859212]	ENSMUSG00000025498	ENSMUST00000106023;ENSMUST00000026571;ENSMUST00000155744;ENSMUST00000097952;ENSMUST00000210506;ENSMUST00000156938;ENSMUST00000127223;ENSMUST00000148414;ENSMUST00000209899;ENSMUST00000146373;ENSMUST00000127161;ENSMUST00000123525	GO:0000976(transcription regulatory region sequence-specific DNA binding);GO:0000978(RNA polymerase II cis-regulatory region sequence-specific DNA binding);GO:0000981(DNA-binding transcription factor activity, RNA polymerase II-specific);GO:0000987(cis-regulatory region sequence-specific DNA binding);GO:0002376(immune system process);GO:0002819(regulation of adaptive immune response);GO:0003677(D…	04620(Toll-like receptor signaling pathway);04621(NOD-like receptor signaling pathway);04622(RIG-I-like receptor signaling pathway);04623(Cytosolic DNA-sensing pathway);05160(Hepatitis C);05161(Hepatitis B);05162(Measles);05164(Influenza A);05167(Kaposi sarcoma-associated herpesvirus infection);05168(Herpes simplex virus 1 infection);05169(Epstein-Barr virus infection);05203(Viral carcinogenesis)…	NA	NA	protein_coding;retained_intron;nonsense_mediated_decay;processed_transcript	1.68085	3.16131	2.95468	8.84902	1.77965	1.35915e-37	7.54533e-36	yes
Zbtb7c	zinc finger and BTB domain containing 7C [Source:MGI Symbol;Acc:MGI:2443302]	ENSMUSG00000044646	ENSMUST00000058997;ENSMUST00000167921	GO:0000978(RNA polymerase II cis-regulatory region sequence-specific DNA binding);GO:0000981(DNA-binding transcription factor activity, RNA polymerase II-specific);GO:0005515(protein binding);GO:0005634(nucleus);GO:0006357(regulation of transcription by RNA polymerase II);GO:0008285(negative regulation of cell population proliferation);GO:0045600(positive regulation of fat cell differentiation);G…	NA	NA	NA	protein_coding	0.470196	0.504097	1.21348	2.72889	2.03787	1.47218e-37	8.1454e-36	yes
Gm33843	predicted gene, 33843 [Source:MGI Symbol;Acc:MGI:5593002]	ENSMUSG00000112354	ENSMUST00000219313	NA	NA	NA	NA	lncRNA	1.61698	1.62985	0.187122	0.161394	0.343932	1.86135e-37	1.02642e-35	yes
Synpo2	synaptopodin 2 [Source:MGI Symbol;Acc:MGI:2153070]	ENSMUSG00000050315	ENSMUST00000106426;ENSMUST00000139160;ENSMUST00000198584;ENSMUST00000051443;ENSMUST00000184590;ENSMUST00000184403	GO:0000045(autophagosome assembly);GO:0001725(stress fiber);GO:0003779(actin binding);GO:0005515(protein binding);GO:0005634(nucleus);GO:0005654(nucleoplasm);GO:0005737(cytoplasm);GO:0005829(cytosol);GO:0005925(focal adhesion);GO:0015629(actin cytoskeleton);GO:0030018(Z disc);GO:0030054(cell junction);GO:0030335(positive regulation of cell migration);GO:0030674(protein-macromolecule adaptor activ…	NA	NA	NA	protein_coding;processed_transcript	2.26232	3.00073	0.3852	2.08357	2.68171	1.8721e-37	1.02891e-35	yes
Ptp4a1	protein tyrosine phosphatase 4a1 [Source:MGI Symbol;Acc:MGI:1277096]	ENSMUSG00000026064	ENSMUST00000153681;ENSMUST00000232841;ENSMUST00000130934	GO:0004721(phosphoprotein phosphatase activity);GO:0004725(protein tyrosine phosphatase activity);GO:0004727(prenylated protein tyrosine phosphatase activity);GO:0005634(nucleus);GO:0005737(cytoplasm);GO:0005768(endosome);GO:0005769(early endosome);GO:0005783(endoplasmic reticulum);GO:0005819(spindle);GO:0005856(cytoskeleton);GO:0005886(plasma membrane);GO:0006470(protein dephosphorylation);GO:00…	NA	K18041	EC:3.1.3.48	retained_intron;protein_coding	0.734377	0.971863	1.27255	3.84411	0.821597	1.89735e-37	1.03932e-35	yes
Gm14091	predicted gene 14091 [Source:MGI Symbol;Acc:MGI:3650488]	ENSMUSG00000086421	ENSMUST00000133534	NA	NA	NA	NA	lncRNA	6.43142	7.73284	3.01613	0.946247	1.54323	2.59116e-37	1.41467e-35	yes
Eif3j2	eukaryotic translation initiation factor 3, subunit J2 [Source:MGI Symbol;Acc:MGI:3704486]	ENSMUSG00000043424	ENSMUST00000057110	GO:0001732(formation of cytoplasmic translation initiation complex);GO:0002183(cytoplasmic translational initiation);GO:0003743(translation initiation factor activity);GO:0005737(cytoplasm);GO:0005829(cytosol);GO:0005852(eukaryotic translation initiation factor 3 complex);GO:0006412(translation);GO:0006413(translational initiation);GO:0016282(eukaryotic 43S preinitiation complex);GO:0033290(eukar…	03013(RNA transport)	NA	NA	protein_coding	3.60735	0.520467	4.87043	4.88965	2.20609	5.75382e-37	3.13099e-35	yes
Pygo2	pygopus 2 [Source:MGI Symbol;Acc:MGI:1916161]	ENSMUSG00000047824	ENSMUST00000060061;ENSMUST00000125830;ENSMUST00000146037;ENSMUST00000136573;ENSMUST00000133680;ENSMUST00000107413	GO:0001822(kidney development);GO:0002088(lens development in camera-type eye);GO:0003682(chromatin binding);GO:0005515(protein binding);GO:0005634(nucleus);GO:0007286(spermatid development);GO:0007289(spermatid nucleus differentiation);GO:0007420(brain development);GO:0030879(mammary gland development);GO:0033599(regulation of mammary gland epithelial cell proliferation);GO:0035034(histone acety…	NA	NA	NA	protein_coding;processed_transcript	2.424	2.32208	2.80395	7.69329	9.77062	8.00767e-37	4.34311e-35	yes
Zfp740	zinc finger protein 740 [Source:MGI Symbol;Acc:MGI:1915994]	ENSMUSG00000046897	ENSMUST00000119800;ENSMUST00000119830;ENSMUST00000118729;ENSMUST00000119168;ENSMUST00000133986;ENSMUST00000123528;ENSMUST00000139960;ENSMUST00000229886;ENSMUST00000141465;ENSMUST00000121206	GO:0000978(RNA polymerase II cis-regulatory region sequence-specific DNA binding);GO:0003700(DNA-binding transcription factor activity);GO:0005634(nucleus);GO:0006357(regulation of transcription by RNA polymerase II);GO:0046872(metal ion binding);GO:1990837(sequence-specific double-stranded DNA binding);GO:1990837(sequence-specific double-stranded DNA binding)	NA	NA	NA	protein_coding;retained_intron	26.1148	3.67467	22.9043	21.6628	18.8339	9.1614e-37	4.95256e-35	yes
B020010K11Rik	RIKEN cDNA B020010K11 gene [Source:MGI Symbol;Acc:MGI:3612155]	ENSMUSG00000118057	ENSMUST00000235445	NA	NA	NA	NA	lncRNA	4.06885	1.22937	9.52869	4.6136	7.11587	1.27563e-36	6.8734e-35	yes
Gm10705	predicted gene 10705 [Source:MGI Symbol;Acc:MGI:3708678]	ENSMUSG00000074506	ENSMUST00000098980	NA	NA	NA	NA	processed_pseudogene	2.87089	6.3564	8.46549	11.1271	0.679586	1.41203e-36	7.58358e-35	yes
Jmjd4	jumonji domain containing 4 [Source:MGI Symbol;Acc:MGI:2144404]	ENSMUSG00000036819	ENSMUST00000108777;ENSMUST00000147163;ENSMUST00000045279;ENSMUST00000126158	GO:0005737(cytoplasm);GO:0016491(oxidoreductase activity);GO:0016706(2-oxoglutarate-dependent dioxygenase activity);GO:0018126(protein hydroxylation);GO:0045905(positive regulation of translational termination);GO:0046872(metal ion binding);GO:0051213(dioxygenase activity);GO:0051213(dioxygenase activity)	NA	NA	NA	protein_coding;nonsense_mediated_decay;retained_intron	3.2109	0.620003	1.01813	1.03866	2.96971	1.42901e-36	7.64986e-35	yes
Gm10123	predicted pseudogene 10123 [Source:MGI Symbol;Acc:MGI:3704342]	ENSMUSG00000062933	ENSMUST00000075723	NA	NA	NA	NA	processed_pseudogene	97.3167	361.338	143.291	392.702	496.093	1.65321e-36	8.8214e-35	yes
Gm48114	predicted gene, 48114 [Source:MGI Symbol;Acc:MGI:6097467]	ENSMUSG00000110928	ENSMUST00000214407	NA	NA	NA	NA	TEC	1.48638	5.33205	2.05477	0.730875	1.86587	1.66075e-36	8.83304e-35	yes
Rfx2	regulatory factor X, 2 (influences HLA class II expression) [Source:MGI Symbol;Acc:MGI:106583]	ENSMUSG00000024206	ENSMUST00000086801;ENSMUST00000002444;ENSMUST00000233643;ENSMUST00000233624;ENSMUST00000233000	GO:0000977(RNA polymerase II transcription regulatory region sequence-specific DNA binding);GO:0000978(RNA polymerase II cis-regulatory region sequence-specific DNA binding);GO:0000981(DNA-binding transcription factor activity, RNA polymerase II-specific);GO:0001228(DNA-binding transcription activator activity, RNA polymerase II-specific);GO:0001675(acrosome assembly);GO:0003677(DNA binding);GO:0…	NA	NA	NA	protein_coding;retained_intron	0.952376	0.965602	3.33768	4.50064	3.23231	1.75348e-36	9.29628e-35	yes
Ifi44	interferon-induced protein 44 [Source:MGI Symbol;Acc:MGI:2443016]	ENSMUSG00000028037	ENSMUST00000029671;ENSMUST00000133888;ENSMUST00000149919	GO:0003674(molecular_function);GO:0005737(cytoplasm);GO:0006955(immune response);GO:0009617(response to bacterium);GO:0009617(response to bacterium)	NA	NA	NA	protein_coding;retained_intron;processed_transcript	0.0374511	0.0571887	0.0788786	0.241334	0.525268	1.9709e-36	1.04155e-34	yes
Rsad2	radical S-adenosyl methionine domain containing 2 [Source:MGI Symbol;Acc:MGI:1929628]	ENSMUSG00000020641	ENSMUST00000137792;ENSMUST00000020970	GO:0001503(ossification);GO:0001650(fibrillar center);GO:0002376(immune system process);GO:0003674(molecular_function);GO:0003824(catalytic activity);GO:0005515(protein binding);GO:0005739(mitochondrion);GO:0005741(mitochondrial outer membrane);GO:0005743(mitochondrial inner membrane);GO:0005783(endoplasmic reticulum);GO:0005789(endoplasmic reticulum membrane);GO:0005794(Golgi apparatus);GO:00058…	05160(Hepatitis C);05164(Influenza A);05164(Influenza A)	NA	NA	nonsense_mediated_decay;protein_coding	0.152231	0.0308353	0.511145	0.733044	0.731273	2.56617e-36	1.35179e-34	yes
Slc9a6	solute carrier family 9 (sodium/hydrogen exchanger), member 6 [Source:MGI Symbol;Acc:MGI:2443511]	ENSMUSG00000060681	ENSMUST00000202670;ENSMUST00000077741;ENSMUST00000144068;ENSMUST00000207892	GO:0005739(mitochondrion);GO:0005768(endosome);GO:0005769(early endosome);GO:0005770(late endosome);GO:0005789(endoplasmic reticulum membrane);GO:0005886(plasma membrane);GO:0006811(ion transport);GO:0006812(cation transport);GO:0006814(sodium ion transport);GO:0006885(regulation of pH);GO:0010008(endosome membrane);GO:0015297(antiporter activity);GO:0015299(solute:proton antiporter activity);GO:…	04260(Cardiac muscle contraction);04260(Cardiac muscle contraction)	NA	NA	retained_intron;protein_coding	14.2702	12.8381	3.48372	16.8787	4.6021	3.05545e-36	1.60441e-34	yes
Styx	serine/threonine/tyrosine interaction protein [Source:MGI Symbol;Acc:MGI:1891150]	ENSMUSG00000053205	ENSMUST00000226873;ENSMUST00000226603;ENSMUST00000228321;ENSMUST00000227538;ENSMUST00000228311;ENSMUST00000226303;ENSMUST00000111835;ENSMUST00000228818	GO:0001691(pseudophosphatase activity);GO:0005515(protein binding);GO:0005634(nucleus);GO:0005654(nucleoplasm);GO:0005737(cytoplasm);GO:0005829(cytosol);GO:0006470(protein dephosphorylation);GO:0007283(spermatogenesis);GO:0008138(protein tyrosine/serine/threonine phosphatase activity);GO:0016311(dephosphorylation);GO:0016791(phosphatase activity);GO:0032091(negative regulation of protein binding)…	NA	NA	NA	protein_coding;nonsense_mediated_decay;retained_intron	0.541621	0.380408	0.191474	1.05727	1.22776	3.09566e-36	1.62036e-34	yes
Micall1	microtubule associated monooxygenase, calponin and LIM domain containing -like 1 [Source:MGI Symbol;Acc:MGI:105870]	ENSMUSG00000033039	ENSMUST00000040320;ENSMUST00000229694;ENSMUST00000229113;ENSMUST00000229048;ENSMUST00000230202;ENSMUST00000230779;ENSMUST00000229031;ENSMUST00000229004	GO:0005515(protein binding);GO:0005768(endosome);GO:0005770(late endosome);GO:0006612(protein targeting to membrane);GO:0006897(endocytosis);GO:0006898(receptor-mediated endocytosis);GO:0010008(endosome membrane);GO:0015031(protein transport);GO:0016020(membrane);GO:0019898(extrinsic component of membrane);GO:0031175(neuron projection development);GO:0031267(small GTPase binding);GO:0031902(late …	NA	NA	NA	protein_coding;retained_intron;processed_transcript;nonsense_mediated_decay	2.27762	1.08467	0.640028	2.42918	4.10848	4.21719e-36	2.20041e-34	yes
Exosc6	exosome component 6 [Source:MGI Symbol;Acc:MGI:1919794]	ENSMUSG00000109941	ENSMUST00000210390	GO:0000176(nuclear exosome (RNase complex));GO:0000177(cytoplasmic exosome (RNase complex));GO:0000178(exosome (RNase complex));GO:0003723(RNA binding);GO:0005634(nucleus);GO:0005730(nucleolus);GO:0005737(cytoplasm);GO:0006364(rRNA processing);GO:0016075(rRNA catabolic process);GO:0034427(nuclear-transcribed mRNA catabolic process, exonucleolytic, 3'-5');GO:0034475(U4 snRNA 3'-end processing);GO:…	03018(RNA degradation)	NA	NA	protein_coding	1.22035	3.61405	5.05499	0.491887	3.26745	4.27818e-36	2.22519e-34	yes
Slc43a2	solute carrier family 43, member 2 [Source:MGI Symbol;Acc:MGI:2442746]	ENSMUSG00000038178	ENSMUST00000169547;ENSMUST00000143035;ENSMUST00000145901;ENSMUST00000151891;ENSMUST00000152775;ENSMUST00000042561;ENSMUST00000134112;ENSMUST00000108433;ENSMUST00000149727	GO:0005886(plasma membrane);GO:0015175(neutral amino acid transmembrane transporter activity);GO:0015179(L-amino acid transmembrane transporter activity);GO:0015804(neutral amino acid transport);GO:0015807(L-amino acid transport);GO:0016020(membrane);GO:0016021(integral component of membrane);GO:0022857(transmembrane transporter activity);GO:0051956(negative regulation of amino acid transport);GO…	NA	NA	NA	protein_coding;processed_transcript;retained_intron	3.30094	1.82915	0.662494	0.906357	0.789869	4.83997e-36	2.50948e-34	yes
Msln	mesothelin [Source:MGI Symbol;Acc:MGI:1888992]	ENSMUSG00000063011	ENSMUST00000238188;ENSMUST00000236053;ENSMUST00000235228;ENSMUST00000237012;ENSMUST00000235374;ENSMUST00000238120;ENSMUST00000075884;ENSMUST00000237359	GO:0005515(protein binding);GO:0005576(extracellular region);GO:0005615(extracellular space);GO:0005794(Golgi apparatus);GO:0005886(plasma membrane);GO:0007155(cell adhesion);GO:0007160(cell-matrix adhesion);GO:0009986(cell surface);GO:0016020(membrane);GO:0031016(pancreas development);GO:0031225(anchored component of membrane);GO:0031225(anchored component of membrane)	NA	NA	NA	nonsense_mediated_decay;retained_intron;processed_transcript;protein_coding	0.471791	0.572826	0.1656	0.0467985	0	4.9609e-36	2.56411e-34	yes
Glcci1	glucocorticoid induced transcript 1 [Source:MGI Symbol;Acc:MGI:2179717]	ENSMUSG00000029638	ENSMUST00000064285;ENSMUST00000161494;ENSMUST00000162383;ENSMUST00000162567;ENSMUST00000162206	GO:0005515(protein binding);GO:0005737(cytoplasm);GO:0005737(cytoplasm)	NA	NA	NA	protein_coding;processed_transcript	10.0447	8.40589	3.06606	1.84536	6.53947	7.73776e-36	3.98688e-34	yes
Mt2	metallothionein 2 [Source:MGI Symbol;Acc:MGI:97172]	ENSMUSG00000031762	ENSMUST00000034214	GO:0005634(nucleus);GO:0005737(cytoplasm);GO:0005829(cytosol);GO:0006882(cellular zinc ion homeostasis);GO:0007263(nitric oxide mediated signal transduction);GO:0008270(zinc ion binding);GO:0009617(response to bacterium);GO:0010273(detoxification of copper ion);GO:0045926(negative regulation of growth);GO:0046872(metal ion binding);GO:0071276(cellular response to cadmium ion);GO:0071280(cellular …	04978(Mineral absorption)	NA	NA	protein_coding	20.4413	24.0189	86.3633	84.1594	77.4596	7.91551e-36	4.06576e-34	yes
Cst7	cystatin F (leukocystatin) [Source:MGI Symbol;Acc:MGI:1298217]	ENSMUSG00000068129	ENSMUST00000089200	GO:0004869(cysteine-type endopeptidase inhibitor activity);GO:0005576(extracellular region);GO:0005615(extracellular space);GO:0005737(cytoplasm);GO:0005764(lysosome);GO:0005768(endosome);GO:0005770(late endosome);GO:0005771(multivesicular body);GO:0005783(endoplasmic reticulum);GO:0005794(Golgi apparatus);GO:0006955(immune response);GO:0010466(negative regulation of peptidase activity);GO:003041…	NA	NA	NA	protein_coding	0.113962	0	1.54865	1.76017	1.06904	8.34259e-36	4.27182e-34	yes
Cd53	CD53 antigen [Source:MGI Symbol;Acc:MGI:88341]	ENSMUSG00000040747	ENSMUST00000038845	GO:0001772(immunological synapse);GO:0005886(plasma membrane);GO:0005887(integral component of plasma membrane);GO:0005911(cell-cell junction);GO:0009986(cell surface);GO:0016020(membrane);GO:0016021(integral component of membrane);GO:0030054(cell junction);GO:0042802(identical protein binding);GO:1901741(positive regulation of myoblast fusion)	NA	NA	NA	protein_coding	0.422167	0.154834	1.77961	1.9184	2.15974	9.37397e-36	4.78508e-34	yes
Gm16174	predicted gene 16174 [Source:MGI Symbol;Acc:MGI:3801857]	ENSMUSG00000087593	ENSMUST00000137373	NA	NA	NA	NA	lncRNA	0	0.155985	3.46311	2.74993	3.59694	1.08004e-35	5.49623e-34	yes
Cdnf	cerebral dopamine neurotrophic factor [Source:MGI Symbol;Acc:MGI:3606576]	ENSMUSG00000039496	ENSMUST00000036350;ENSMUST00000132566;ENSMUST00000140610	GO:0003674(molecular_function);GO:0005576(extracellular region);GO:0005615(extracellular space);GO:0005783(endoplasmic reticulum);GO:0007165(signal transduction);GO:0008083(growth factor activity);GO:0031175(neuron projection development);GO:0071542(dopaminergic neuron differentiation);GO:0071542(dopaminergic neuron differentiation)	NA	NA	NA	protein_coding;processed_transcript	1.51063	1.31789	0.0792117	0.602078	0.991754	1.43245e-35	7.26717e-34	yes
Pde10a	phosphodiesterase 10A [Source:MGI Symbol;Acc:MGI:1345143]	ENSMUSG00000023868	ENSMUST00000089085;ENSMUST00000115724;ENSMUST00000115715;ENSMUST00000115708;ENSMUST00000136160;ENSMUST00000141877;ENSMUST00000115720;ENSMUST00000115722;ENSMUST00000233652;ENSMUST00000233016	GO:0000166(nucleotide binding);GO:0003824(catalytic activity);GO:0004112(cyclic-nucleotide phosphodiesterase activity);GO:0004114(3',5'-cyclic-nucleotide phosphodiesterase activity);GO:0004115(3',5'-cyclic-AMP phosphodiesterase activity);GO:0004118(cGMP-stimulated cyclic-nucleotide phosphodiesterase activity);GO:0005515(protein binding);GO:0005737(cytoplasm);GO:0006198(cAMP catabolic process);GO:…	00230(Purine metabolism);01100(Metabolic pathways);04024(cAMP signaling pathway);05032(Morphine addiction);05032(Morphine addiction)	K18438	EC:3.1.4.17;EC:3.1.4.35	protein_coding;processed_transcript;retained_intron	0.420147	0.32773	0.398408	0.649476	1.68963	2.20447e-35	1.11495e-33	yes
2810032G03Rik	RIKEN cDNA 2810032G03 gene [Source:MGI Symbol;Acc:MGI:1919919]	ENSMUSG00000037735	ENSMUST00000037953;ENSMUST00000163627	NA	NA	NA	NA	lncRNA	0.677434	0.489341	1.72556	3.21308	2.51046	2.74658e-35	1.38488e-33	yes
Zfp62	zinc finger protein 62 [Source:MGI Symbol;Acc:MGI:99662]	ENSMUSG00000046311	ENSMUST00000109197;ENSMUST00000061757;ENSMUST00000109198;ENSMUST00000136539;ENSMUST00000128932;ENSMUST00000180016;ENSMUST00000157023;ENSMUST00000133150;ENSMUST00000151228;ENSMUST00000136691;ENSMUST00000150284	GO:0000978(RNA polymerase II cis-regulatory region sequence-specific DNA binding);GO:0001228(DNA-binding transcription activator activity, RNA polymerase II-specific);GO:0005634(nucleus);GO:0006357(regulation of transcription by RNA polymerase II);GO:0045944(positive regulation of transcription by RNA polymerase II);GO:0046872(metal ion binding);GO:0046872(metal ion binding)	NA	NA	NA	protein_coding;processed_transcript;retained_intron	9.53126	7.41842	1.56705	6.50822	3.24147	2.88985e-35	1.45268e-33	yes
4930517G19Rik	RIKEN cDNA 4930517G19 gene [Source:MGI Symbol;Acc:MGI:1921977]	ENSMUSG00000108784	ENSMUST00000206152	NA	NA	NA	NA	TEC	0.2627	2.35663	0.532502	0.461886	0.265626	2.99226e-35	1.49959e-33	yes
Dok7	docking protein 7 [Source:MGI Symbol;Acc:MGI:3584043]	ENSMUSG00000044716	ENSMUST00000114270;ENSMUST00000155097;ENSMUST00000050709;ENSMUST00000101298;ENSMUST00000133381	GO:0001934(positive regulation of protein phosphorylation);GO:0005515(protein binding);GO:0005654(nucleoplasm);GO:0005739(mitochondrion);GO:0005886(plasma membrane);GO:0007528(neuromuscular junction development);GO:0008289(lipid binding);GO:0016020(membrane);GO:0019901(protein kinase binding);GO:0030054(cell junction);GO:0031594(neuromuscular junction);GO:0035091(phosphatidylinositol binding);GO:…	NA	NA	NA	protein_coding;retained_intron	0.549377	0.835798	2.34576	3.00333	0.823572	3.48316e-35	1.74031e-33	yes
Steap4	STEAP family member 4 [Source:MGI Symbol;Acc:MGI:1923560]	ENSMUSG00000012428	ENSMUST00000115421	GO:0000139(Golgi membrane);GO:0005654(nucleoplasm);GO:0005768(endosome);GO:0005794(Golgi apparatus);GO:0005886(plasma membrane);GO:0005887(integral component of plasma membrane);GO:0006811(ion transport);GO:0008823(cupric reductase activity);GO:0009055(electron transfer activity);GO:0015677(copper ion import);GO:0016020(membrane);GO:0016021(integral component of membrane);GO:0016491(oxidoreductas…	NA	NA	NA	protein_coding	0.254254	0.209352	1.02233	1.82228	0.7237	4.05419e-35	2.0195e-33	yes
Stat3	signal transducer and activator of transcription 3 [Source:MGI Symbol;Acc:MGI:103038]	ENSMUSG00000004040	ENSMUST00000092671;ENSMUST00000103114;ENSMUST00000127638;ENSMUST00000146971;ENSMUST00000137367;ENSMUST00000137093;ENSMUST00000151544;ENSMUST00000155972;ENSMUST00000130686;ENSMUST00000152623;ENSMUST00000156645;ENSMUST00000154170;ENSMUST00000152601	GO:0000785(chromatin);GO:0000976(transcription regulatory region sequence-specific DNA binding);GO:0000978(RNA polymerase II cis-regulatory region sequence-specific DNA binding);GO:0000981(DNA-binding transcription factor activity, RNA polymerase II-specific);GO:0001103(RNA polymerase II repressing transcription factor binding);GO:0001228(DNA-binding transcription activator activity, RNA polymera…	01521(EGFR tyrosine kinase inhibitor resistance);04062(Chemokine signaling pathway);04066(HIF-1 signaling pathway);04068(FoxO signaling pathway);04217(Necroptosis);04550(Signaling pathways regulating pluripotency of stem cells);04630(JAK-STAT signaling pathway);04659(Th17 cell differentiation);04917(Prolactin signaling pathway);04920(Adipocytokine signaling pathway);04931(Insulin resistance);0493…	NA	NA	protein_coding;retained_intron;processed_transcript	5.01755	5.02392	14.0718	22.2651	14.2601	1.15566e-34	5.73934e-33	yes
Ckm	creatine kinase, muscle [Source:MGI Symbol;Acc:MGI:88413]	ENSMUSG00000030399	ENSMUST00000208710;ENSMUST00000003643;ENSMUST00000208079	GO:0000166(nucleotide binding);GO:0003824(catalytic activity);GO:0004111(creatine kinase activity);GO:0005524(ATP binding);GO:0005615(extracellular space);GO:0005737(cytoplasm);GO:0006603(phosphocreatine metabolic process);GO:0009408(response to heat);GO:0016301(kinase activity);GO:0016310(phosphorylation);GO:0016740(transferase activity);GO:0016772(transferase activity, transferring phosphorus-c…	00330(Arginine and proline metabolism);01100(Metabolic pathways);01100(Metabolic pathways)	K00933	EC:2.7.3.2	protein_coding;processed_transcript	0.276056	0.411888	0.512486	2.20739	0.686911	1.19165e-34	5.90028e-33	yes
Fcgr2b	Fc receptor, IgG, low affinity IIb [Source:MGI Symbol;Acc:MGI:95499]	ENSMUSG00000026656	ENSMUST00000027966;ENSMUST00000161503;ENSMUST00000160106;ENSMUST00000161730;ENSMUST00000081103	GO:0016020(membrane);GO:0016021(integral component of membrane);GO:0016021(integral component of membrane)	04145(Phagosome);04380(Osteoclast differentiation);04662(B cell receptor signaling pathway);04666(Fc gamma R-mediated phagocytosis);05150(Staphylococcus aureus infection);05152(Tuberculosis);05162(Measles);05162(Measles)	NA	NA	protein_coding;processed_transcript;retained_intron	0.0428406	0.0583408	0.222802	0.541456	0.418461	1.37292e-34	6.77747e-33	yes
Gm10259	predicted pseudogene 10259 [Source:MGI Symbol;Acc:MGI:3704211]	ENSMUSG00000069083	ENSMUST00000091289	NA	NA	NA	NA	processed_pseudogene	8.42028	7.19124	0.9755	5.09181	7.22399	1.39414e-34	6.86165e-33	yes
Gm7327	predicted gene 7327 [Source:MGI Symbol;Acc:MGI:3646274]	ENSMUSG00000050900	ENSMUST00000120925	NA	NA	NA	NA	processed_pseudogene	1.12899	3.73992	0.873783	4.8155	7.67606	1.62555e-34	7.97681e-33	yes
Fcgr3	Fc receptor, IgG, low affinity III [Source:MGI Symbol;Acc:MGI:95500]	ENSMUSG00000059498	ENSMUST00000164044;ENSMUST00000169017;ENSMUST00000164179;ENSMUST00000168817	GO:0016020(membrane);GO:0016021(integral component of membrane);GO:0016021(integral component of membrane)	04145(Phagosome);04380(Osteoclast differentiation);05140(Leishmaniasis);05150(Staphylococcus aureus infection);05152(Tuberculosis);05152(Tuberculosis)	NA	NA	protein_coding;retained_intron	0.608852	0.670252	2.91145	4.03327	2.3578	1.72312e-34	8.43053e-33	yes
Tnfrsf1a	tumor necrosis factor receptor superfamily, member 1a [Source:MGI Symbol;Acc:MGI:1314884]	ENSMUSG00000030341	ENSMUST00000032491;ENSMUST00000130257;ENSMUST00000125880;ENSMUST00000144524;ENSMUST00000134803;ENSMUST00000131434	GO:0000139(Golgi membrane);GO:0002020(protease binding);GO:0003176(aortic valve development);GO:0003177(pulmonary valve development);GO:0003332(negative regulation of extracellular matrix constituent secretion);GO:0005031(tumor necrosis factor-activated receptor activity);GO:0005515(protein binding);GO:0005615(extracellular space);GO:0005634(nucleus);GO:0005739(mitochondrion);GO:0005794(Golgi app…	04010(MAPK signaling pathway);04060(Cytokine-cytokine receptor interaction);04061(Viral protein interaction with cytokine and cytokine receptor);04064(NF-kappa B signaling pathway);04071(Sphingolipid signaling pathway);04150(mTOR signaling pathway);04210(Apoptosis);04215(Apoptosis - multiple species);04217(Necroptosis);04380(Osteoclast differentiation);04668(TNF signaling pathway);04920(Adipocyto…	NA	NA	protein_coding;nonsense_mediated_decay;retained_intron;processed_transcript	1.92885	2.61033	7.21566	10.6252	6.48969	1.90868e-34	9.31076e-33	yes
Rdx	radixin [Source:MGI Symbol;Acc:MGI:97887]	ENSMUSG00000032050	ENSMUST00000000590;ENSMUST00000238858;ENSMUST00000163153;ENSMUST00000061352	GO:0001726(ruffle);GO:0003779(actin binding);GO:0005515(protein binding);GO:0005737(cytoplasm);GO:0005856(cytoskeleton);GO:0005886(plasma membrane);GO:0005902(microvillus);GO:0005912(adherens junction);GO:0005925(focal adhesion);GO:0008092(cytoskeletal protein binding);GO:0008360(regulation of cell shape);GO:0008361(regulation of cell size);GO:0010628(positive regulation of gene expression);GO:00…	04530(Tight junction);04810(Regulation of actin cytoskeleton);05205(Proteoglycans in cancer);05206(MicroRNAs in cancer);05206(MicroRNAs in cancer)	NA	NA	protein_coding	7.10225	13.4984	4.18073	20.7906	20.0836	2.14842e-34	1.04493e-32	yes
Gm13304	predicted gene 13304 [Source:MGI Symbol;Acc:MGI:3710514]	ENSMUSG00000073878	ENSMUST00000098123	GO:0002548(monocyte chemotaxis);GO:0005125(cytokine activity);GO:0005576(extracellular region);GO:0005615(extracellular space);GO:0006935(chemotaxis);GO:0006954(inflammatory response);GO:0006955(immune response);GO:0007186(G protein-coupled receptor signaling pathway);GO:0008009(chemokine activity);GO:0009897(external side of plasma membrane);GO:0030593(neutrophil chemotaxis);GO:0030595(leukocyte…	04060(Cytokine-cytokine receptor interaction);04061(Viral protein interaction with cytokine and cytokine receptor);04062(Chemokine signaling pathway);04064(NF-kappa B signaling pathway)	NA	NA	protein_coding	1.31133	1.37908	1.2346	0	0	2.71607e-34	1.31713e-32	yes
Pter	phosphotriesterase related [Source:MGI Symbol;Acc:MGI:107372]	ENSMUSG00000026730	ENSMUST00000134794;ENSMUST00000154269;ENSMUST00000150283;ENSMUST00000195521;ENSMUST00000028063;ENSMUST00000114796	GO:0008270(zinc ion binding);GO:0009056(catabolic process);GO:0016787(hydrolase activity);GO:0016788(hydrolase activity, acting on ester bonds);GO:0030855(epithelial cell differentiation);GO:0046872(metal ion binding);GO:0046872(metal ion binding)	NA	NA	NA	protein_coding;processed_transcript;retained_intron	11.8675	9.76965	2.39862	8.74484	3.40386	2.81922e-34	1.36315e-32	yes
Gm36948	predicted gene, 36948 [Source:MGI Symbol;Acc:MGI:5610176]	ENSMUSG00000103445	ENSMUST00000194708	NA	NA	NA	NA	TEC	0.34811	0.630475	0.112193	0	0.084214	4.64086e-34	2.23739e-32	yes
Pafah1b1	platelet-activating factor acetylhydrolase, isoform 1b, subunit 1 [Source:MGI Symbol;Acc:MGI:109520]	ENSMUSG00000020745	ENSMUST00000102520;ENSMUST00000021091;ENSMUST00000126341;ENSMUST00000156794;ENSMUST00000155493	GO:0000132(establishment of mitotic spindle orientation);GO:0000226(microtubule cytoskeleton organization);GO:0000235(astral microtubule);GO:0000776(kinetochore);GO:0001667(ameboidal-type cell migration);GO:0001675(acrosome assembly);GO:0001764(neuron migration);GO:0001961(positive regulation of cytokine-mediated signaling pathway);GO:0005515(protein binding);GO:0005634(nucleus);GO:0005635(nuclea…	00565(Ether lipid metabolism);01100(Metabolic pathways);01100(Metabolic pathways)	NA	NA	protein_coding;retained_intron	29.5452	5.44887	27.7745	32.7319	31.2155	7.22415e-34	3.47265e-32	yes
Ptgfr	prostaglandin F receptor [Source:MGI Symbol;Acc:MGI:97796]	ENSMUSG00000028036	ENSMUST00000029670;ENSMUST00000106126;ENSMUST00000128349	GO:0004930(G protein-coupled receptor activity);GO:0004955(prostaglandin receptor activity);GO:0004958(prostaglandin F receptor activity);GO:0005576(extracellular region);GO:0005737(cytoplasm);GO:0005886(plasma membrane);GO:0006954(inflammatory response);GO:0007165(signal transduction);GO:0007186(G protein-coupled receptor signaling pathway);GO:0007189(adenylate cyclase-activating G protein-coupl…	04020(Calcium signaling pathway);04072(Phospholipase D signaling pathway);04080(Neuroactive ligand-receptor interaction);04080(Neuroactive ligand-receptor interaction)	NA	NA	protein_coding;processed_transcript	0.0675515	0.0242131	0.296669	0.388662	0.430233	7.69317e-34	3.68736e-32	yes
H3c14	H3 clustered histone 14 [Source:MGI Symbol;Acc:MGI:2448355]	ENSMUSG00000093769	ENSMUST00000176059;ENSMUST00000177796	GO:0000122(negative regulation of transcription by RNA polymerase II);GO:0000228(nuclear chromosome);GO:0000785(chromatin);GO:0000786(nucleosome);GO:0003677(DNA binding);GO:0003682(chromatin binding);GO:0005515(protein binding);GO:0005634(nucleus);GO:0005654(nucleoplasm);GO:0005694(chromosome);GO:0006334(nucleosome assembly);GO:0006335(DNA replication-dependent nucleosome assembly);GO:0032991(pro…	05034(Alcoholism);05202(Transcriptional misregulation in cancer);05322(Systemic lupus erythematosus);05322(Systemic lupus erythematosus)	NA	NA	protein_coding	16.1642	17.9975	19.7793	18.8819	3.01741	9.83667e-34	4.70107e-32	yes
Pbxip1	pre B cell leukemia transcription factor interacting protein 1 [Source:MGI Symbol;Acc:MGI:2441670]	ENSMUSG00000042613	ENSMUST00000038942;ENSMUST00000145753;ENSMUST00000130858;ENSMUST00000146630	GO:0003674(molecular_function);GO:0003714(transcription corepressor activity);GO:0005634(nucleus);GO:0005737(cytoplasm);GO:0005856(cytoskeleton);GO:0005874(microtubule);GO:0016020(membrane);GO:0016021(integral component of membrane);GO:0030154(cell differentiation);GO:0045892(negative regulation of transcription, DNA-templated);GO:2001106(regulation of Rho guanyl-nucleotide exchange factor activi…	NA	NA	NA	protein_coding	10.8351	8.40764	21.8443	41.4298	27.5679	1.28643e-33	6.13026e-32	yes
Mesd	mesoderm development LRP chaperone [Source:MGI Symbol;Acc:MGI:1891421]	ENSMUSG00000038503	ENSMUST00000094215;ENSMUST00000138803;ENSMUST00000153377;ENSMUST00000207373	GO:0001503(ossification);GO:0005515(protein binding);GO:0005783(endoplasmic reticulum);GO:0005886(plasma membrane);GO:0006457(protein folding);GO:0006909(phagocytosis);GO:0007498(mesoderm development);GO:0016055(Wnt signaling pathway);GO:0034394(protein localization to cell surface);GO:0042802(identical protein binding);GO:0050750(low-density lipoprotein particle receptor binding);GO:1904395(posi…	NA	NA	NA	protein_coding;processed_transcript;nonsense_mediated_decay;retained_intron	8.04134	2.31237	2.12836	7.85627	2.93051	1.40338e-33	6.6683e-32	yes
Lox	lysyl oxidase [Source:MGI Symbol;Acc:MGI:96817]	ENSMUSG00000024529	ENSMUST00000025409;ENSMUST00000171470	GO:0001568(blood vessel development);GO:0001649(osteoblast differentiation);GO:0001932(regulation of protein phosphorylation);GO:0004720(protein-lysine 6-oxidase activity);GO:0005507(copper ion binding);GO:0005515(protein binding);GO:0005518(collagen binding);GO:0005576(extracellular region);GO:0005581(collagen trimer);GO:0005615(extracellular space);GO:0005634(nucleus);GO:0007507(heart developme…	NA	K00277	EC:1.4.3.13	protein_coding	0.101537	0.126989	0.903207	0.231555	0.225859	1.50821e-33	7.14581e-32	yes
B2m	beta-2 microglobulin [Source:MGI Symbol;Acc:MGI:88127]	ENSMUSG00000060802	ENSMUST00000102476	GO:0001916(positive regulation of T cell mediated cytotoxicity);GO:0002237(response to molecule of bacterial origin);GO:0002376(immune system process);GO:0002474(antigen processing and presentation of peptide antigen via MHC class I);GO:0002481(antigen processing and presentation of exogenous protein antigen via MHC class Ib, TAP-dependent);GO:0002726(positive regulation of T cell cytokine produc…	04612(Antigen processing and presentation);05163(Human cytomegalovirus infection);05166(Human T-cell leukemia virus 1 infection);05168(Herpes simplex virus 1 infection);05169(Epstein-Barr virus infection);05170(Human immunodeficiency virus 1 infection)	NA	NA	protein_coding	30.2054	27.2365	94.2572	110.36	95.9851	1.57179e-33	7.42567e-32	yes
Suz12	SUZ12 polycomb repressive complex 2 subunit [Source:MGI Symbol;Acc:MGI:1261758]	ENSMUSG00000017548	ENSMUST00000163272;ENSMUST00000017692;ENSMUST00000144188;ENSMUST00000126091;ENSMUST00000148140;ENSMUST00000132312	GO:0000122(negative regulation of transcription by RNA polymerase II);GO:0000978(RNA polymerase II cis-regulatory region sequence-specific DNA binding);GO:0001226(RNA polymerase II transcription corepressor binding);GO:0001739(sex chromatin);GO:0003682(chromatin binding);GO:0003723(RNA binding);GO:0005515(protein binding);GO:0005634(nucleus);GO:0005654(nucleoplasm);GO:0005677(chromatin silencing …	NA	NA	NA	protein_coding;nonsense_mediated_decay;retained_intron	11.605	23.8678	6.03787	28.0758	30.8503	1.73833e-33	8.18902e-32	yes
Junb	jun B proto-oncogene [Source:MGI Symbol;Acc:MGI:96647]	ENSMUSG00000052837	ENSMUST00000064922	GO:0000977(RNA polymerase II transcription regulatory region sequence-specific DNA binding);GO:0000978(RNA polymerase II cis-regulatory region sequence-specific DNA binding);GO:0000981(DNA-binding transcription factor activity, RNA polymerase II-specific);GO:0001228(DNA-binding transcription activator activity, RNA polymerase II-specific);GO:0001570(vasculogenesis);GO:0001649(osteoblast different…	04380(Osteoclast differentiation);04668(TNF signaling pathway);04935(Growth hormone synthesis, secretion and action)	NA	NA	protein_coding	7.46852	8.74336	18.7872	36.2516	14.0733	1.97891e-33	9.29582e-32	yes
Krt7	keratin 7 [Source:MGI Symbol;Acc:MGI:96704]	ENSMUSG00000023039	ENSMUST00000068904;ENSMUST00000131069;ENSMUST00000147662;ENSMUST00000141190;ENSMUST00000153021	GO:0005515(protein binding);GO:0005737(cytoplasm);GO:0005882(intermediate filament);GO:0045095(keratin filament);GO:0045095(keratin filament)	NA	NA	NA	protein_coding;retained_intron;processed_transcript	0.563966	0.488048	0.108389	0.116063	0.0897149	3.3777e-33	1.58214e-31	yes
Cxcl15	chemokine (C-X-C motif) ligand 15 [Source:MGI Symbol;Acc:MGI:1339941]	ENSMUSG00000029375	ENSMUST00000031322	GO:0005125(cytokine activity);GO:0005576(extracellular region);GO:0005615(extracellular space);GO:0006935(chemotaxis);GO:0006952(defense response);GO:0006954(inflammatory response);GO:0006955(immune response);GO:0008009(chemokine activity);GO:0030097(hemopoiesis);GO:0030593(neutrophil chemotaxis);GO:0045236(CXCR chemokine receptor binding);GO:0061844(antimicrobial humoral immune response mediated…	04060(Cytokine-cytokine receptor interaction);04062(Chemokine signaling pathway)	NA	NA	protein_coding	0.484009	0.140045	0	0	0.536472	3.46981e-33	1.62069e-31	yes
Mef2d	myocyte enhancer factor 2D [Source:MGI Symbol;Acc:MGI:99533]	ENSMUSG00000001419	ENSMUST00000001455;ENSMUST00000107558;ENSMUST00000119251;ENSMUST00000107559;ENSMUST00000140927;ENSMUST00000139153;ENSMUST00000152861	GO:0000977(RNA polymerase II transcription regulatory region sequence-specific DNA binding);GO:0000978(RNA polymerase II cis-regulatory region sequence-specific DNA binding);GO:0000981(DNA-binding transcription factor activity, RNA polymerase II-specific);GO:0001228(DNA-binding transcription activator activity, RNA polymerase II-specific);GO:0001649(osteoblast differentiation);GO:0001958(endochon…	04022(cGMP-PKG signaling pathway);04371(Apelin signaling pathway);04928(Parathyroid hormone synthesis, secretion and action);04928(Parathyroid hormone synthesis, secretion and action)	NA	NA	protein_coding;retained_intron;processed_transcript	82.1101	19.5505	67.0775	76.6138	25.1013	5.29531e-33	2.46636e-31	yes
Mapk14	mitogen-activated protein kinase 14 [Source:MGI Symbol;Acc:MGI:1346865]	ENSMUSG00000053436	ENSMUST00000062694;ENSMUST00000114758;ENSMUST00000004990;ENSMUST00000151613;ENSMUST00000233811;ENSMUST00000114754;ENSMUST00000233095;ENSMUST00000114752	GO:0000077(DNA damage checkpoint);GO:0000165(MAPK cascade);GO:0000166(nucleotide binding);GO:0000902(cell morphogenesis);GO:0000922(spindle pole);GO:0001502(cartilage condensation);GO:0001525(angiogenesis);GO:0001649(osteoblast differentiation);GO:0001890(placenta development);GO:0002062(chondrocyte differentiation);GO:0004672(protein kinase activity);GO:0004674(protein serine/threonine kinase ac…	01522(Endocrine resistance);04010(MAPK signaling pathway);04015(Rap1 signaling pathway);04068(FoxO signaling pathway);04071(Sphingolipid signaling pathway);04114(Oocyte meiosis);04218(Cellular senescence);04261(Adrenergic signaling in cardiomyocytes);04370(VEGF signaling pathway);04380(Osteoclast differentiation);04550(Signaling pathways regulating pluripotency of stem cells);04611(Platelet activ…	K04441	EC:2.7.11.24	protein_coding;retained_intron;nonsense_mediated_decay;processed_transcript	4.79993	12.1451	3.51578	16.5691	13.0597	5.62987e-33	2.6148e-31	yes
Rtp4	receptor transporter protein 4 [Source:MGI Symbol;Acc:MGI:1915025]	ENSMUSG00000033355	ENSMUST00000038423;ENSMUST00000211569;ENSMUST00000210901;ENSMUST00000211349;ENSMUST00000209422	GO:0001580(detection of chemical stimulus involved in sensory perception of bitter taste);GO:0005515(protein binding);GO:0005737(cytoplasm);GO:0006612(protein targeting to membrane);GO:0016020(membrane);GO:0016021(integral component of membrane);GO:0031849(olfactory receptor binding);GO:0051205(protein insertion into membrane);GO:0051607(defense response to virus);GO:0051607(defense response to v…	NA	NA	NA	protein_coding	0.455793	0.427257	1.68435	2.74885	2.22435	7.38507e-33	3.42037e-31	yes
Pheta1	PH domain containing endocytic trafficking adaptor 1 [Source:MGI Symbol;Acc:MGI:2442708]	ENSMUSG00000044134	ENSMUST00000198271;ENSMUST00000056654;ENSMUST00000198155	GO:0001881(receptor recycling);GO:0005768(endosome);GO:0005769(early endosome);GO:0005794(Golgi apparatus);GO:0005802(trans-Golgi network);GO:0005829(cytosol);GO:0007032(endosome organization);GO:0030136(clathrin-coated vesicle);GO:0031410(cytoplasmic vesicle);GO:0042147(retrograde transport, endosome to Golgi);GO:0042803(protein homodimerization activity);GO:0055037(recycling endosome);GO:005503…	NA	NA	NA	protein_coding	4.54732	4.95834	0.63081	4.7315	3.81623	9.16162e-33	4.23128e-31	yes
Limd1	LIM domains containing 1 [Source:MGI Symbol;Acc:MGI:1352502]	ENSMUSG00000025239	ENSMUST00000026269;ENSMUST00000216352;ENSMUST00000213278;ENSMUST00000214309	GO:0000932(P-body);GO:0001666(response to hypoxia);GO:0002076(osteoblast development);GO:0003714(transcription corepressor activity);GO:0005515(protein binding);GO:0005634(nucleus);GO:0005654(nucleoplasm);GO:0005667(transcription regulator complex);GO:0005737(cytoplasm);GO:0005886(plasma membrane);GO:0005912(adherens junction);GO:0005925(focal adhesion);GO:0006355(regulation of transcription, DNA…	04390(Hippo signaling pathway);04392(Hippo signaling pathway - multiple species);04392(Hippo signaling pathway - multiple species)	NA	NA	protein_coding;retained_intron;processed_transcript	1.10306	0.49151	0.814989	3.1168	1.3285	1.17781e-32	5.4245e-31	yes
Gm6741	predicted gene 6741 [Source:MGI Symbol;Acc:MGI:3643504]	ENSMUSG00000043346	ENSMUST00000057074	NA	NA	NA	NA	processed_pseudogene	1.19139	8.27552	8.7644	11.7471	5.48768	1.22975e-32	5.64794e-31	yes
Gm44126	predicted gene, 44126 [Source:MGI Symbol;Acc:MGI:5690518]	ENSMUSG00000107770	ENSMUST00000204831	NA	NA	NA	NA	processed_pseudogene	1.37864	4.67507	0.220114	1.49031	5.12182	1.2548e-32	5.74698e-31	yes
Ifit3	interferon-induced protein with tetratricopeptide repeats 3 [Source:MGI Symbol;Acc:MGI:1101055]	ENSMUSG00000074896	ENSMUST00000102825	GO:0002376(immune system process);GO:0003723(RNA binding);GO:0005515(protein binding);GO:0005737(cytoplasm);GO:0005739(mitochondrion);GO:0005829(cytosol);GO:0008285(negative regulation of cell population proliferation);GO:0009615(response to virus);GO:0009617(response to bacterium);GO:0035457(cellular response to interferon-alpha);GO:0035458(cellular response to interferon-beta);GO:0035634(respon…	NA	NA	NA	protein_coding	4.77431	5.675	15.7504	17.0543	21.5433	1.8009e-32	8.22528e-31	yes
Rho	rhodopsin [Source:MGI Symbol;Acc:MGI:97914]	ENSMUSG00000030324	ENSMUST00000204711;ENSMUST00000032471;ENSMUST00000203284;ENSMUST00000203323;ENSMUST00000203531;ENSMUST00000203877;ENSMUST00000204493	GO:0001750(photoreceptor outer segment);GO:0001917(photoreceptor inner segment);GO:0004930(G protein-coupled receptor activity);GO:0005502(11-cis retinal binding);GO:0005515(protein binding);GO:0005794(Golgi apparatus);GO:0005886(plasma membrane);GO:0005887(integral component of plasma membrane);GO:0005911(cell-cell junction);GO:0006468(protein phosphorylation);GO:0007165(signal transduction);GO:…	04744(Phototransduction);04744(Phototransduction)	NA	NA	protein_coding;retained_intron;nonsense_mediated_decay	5255.75	1905.8	1828.76	1260.29	1299	2.00403e-32	9.12775e-31	yes
Mmp12	matrix metallopeptidase 12 [Source:MGI Symbol;Acc:MGI:97005]	ENSMUSG00000049723	ENSMUST00000005950;ENSMUST00000127722;ENSMUST00000148005	GO:0000122(negative regulation of transcription by RNA polymerase II);GO:0001046(core promoter sequence-specific DNA binding);GO:0004222(metalloendopeptidase activity);GO:0005509(calcium ion binding);GO:0005518(collagen binding);GO:0005576(extracellular region);GO:0005615(extracellular space);GO:0005634(nucleus);GO:0005737(cytoplasm);GO:0006508(proteolysis);GO:0006606(protein import into nucleus)…	NA	K01413	EC:3.4.24.65	protein_coding;nonsense_mediated_decay;retained_intron	0.540814	0.0186348	0.439925	0.375016	0.515859	2.39397e-32	1.08738e-30	yes
Gm31748	predicted gene, 31748 [Source:MGI Symbol;Acc:MGI:5590907]	ENSMUSG00000104405	ENSMUST00000194938	NA	NA	NA	NA	TEC	0.595517	0.754772	2.69518	3.98804	3.06343	3.9652e-32	1.7961e-30	yes
Sox2ot	SOX2 overlapping transcript (non-protein coding) [Source:MGI Symbol;Acc:MGI:2444112]	ENSMUSG00000105265	ENSMUST00000197697;ENSMUST00000196795;ENSMUST00000200092;ENSMUST00000196987;ENSMUST00000200414;ENSMUST00000196058;ENSMUST00000197258;ENSMUST00000198032;ENSMUST00020183076;ENSMUST00000196850;ENSMUST00000199171;ENSMUST00000198758;ENSMUST00000197103;ENSMUST00000198170;ENSMUST00000197977	NA	NA	NA	NA	lncRNA;retained_intron;misc_RNA	0.116048	0.367408	0.102002	0.448814	0.0634973	4.26185e-32	1.92519e-30	yes
ENSMUSG00002076457		ENSMUSG00002076457	ENSMUST00020183011	NA	NA	NA	NA	miRNA	22.8636	0.233161	21.8901	29.3714	23.9719	4.60802e-32	2.07587e-30	yes
Isg15	ISG15 ubiquitin-like modifier [Source:MGI Symbol;Acc:MGI:1855694]	ENSMUSG00000035692	ENSMUST00000085425	GO:0005178(integrin binding);GO:0005515(protein binding);GO:0005576(extracellular region);GO:0005634(nucleus);GO:0005737(cytoplasm);GO:0007229(integrin-mediated signaling pathway);GO:0009615(response to virus);GO:0009617(response to bacterium);GO:0019941(modification-dependent protein catabolic process);GO:0022627(cytosolic small ribosomal subunit);GO:0030501(positive regulation of bone mineraliz…	04622(RIG-I-like receptor signaling pathway);05165(Human papillomavirus infection);05169(Epstein-Barr virus infection);05171(Coronavirus disease - COVID-19)	NA	NA	protein_coding	1.8625	2.13996	6.24773	6.9967	11.6916	4.87489e-32	2.19011e-30	yes
Ppp4r2	protein phosphatase 4, regulatory subunit 2 [Source:MGI Symbol;Acc:MGI:3027896]	ENSMUSG00000052144	ENSMUST00000063854;ENSMUST00000204001;ENSMUST00000203067;ENSMUST00000203940	GO:0019888(protein phosphatase regulator activity);GO:0030289(protein phosphatase 4 complex);GO:0043666(regulation of phosphoprotein phosphatase activity);GO:0043666(regulation of phosphoprotein phosphatase activity)	NA	NA	NA	protein_coding;retained_intron	3.09925	9.54376	11.7287	3.62807	12.1239	5.71395e-32	2.5601e-30	yes
Blnk	B cell linker [Source:MGI Symbol;Acc:MGI:96878]	ENSMUSG00000061132	ENSMUST00000054769;ENSMUST00000117695;ENSMUST00000134568	GO:0005515(protein binding);GO:0005737(cytoplasm);GO:0005829(cytosol);GO:0005886(plasma membrane);GO:0007169(transmembrane receptor protein tyrosine kinase signaling pathway);GO:0010628(positive regulation of gene expression);GO:0016020(membrane);GO:0019899(enzyme binding);GO:0019901(protein kinase binding);GO:0035556(intracellular signal transduction);GO:0035591(signaling adaptor activity);GO:00…	04064(NF-kappa B signaling pathway);04380(Osteoclast differentiation);04662(B cell receptor signaling pathway);05169(Epstein-Barr virus infection);05340(Primary immunodeficiency);05340(Primary immunodeficiency)	NA	NA	protein_coding;retained_intron	0.018887	0.0111956	0.193944	0.317193	0.245749	6.39759e-32	2.85863e-30	yes
Sprr2a2	small proline-rich protein 2A2 [Source:MGI Symbol;Acc:MGI:3845026]	ENSMUSG00000068893	ENSMUST00000071805;ENSMUST00000090871	GO:0001533(cornified envelope);GO:0005200(structural constituent of cytoskeleton);GO:0005634(nucleus);GO:0005737(cytoplasm);GO:0007010(cytoskeleton organization);GO:0008360(regulation of cell shape);GO:0008544(epidermis development);GO:0030216(keratinocyte differentiation);GO:0031424(keratinization);GO:0032355(response to estradiol);GO:0032355(response to estradiol)	NA	NA	NA	protein_coding	0.407624	0	0.0434286	0.53039	0.434935	8.07714e-32	3.59935e-30	yes
Gbp9	guanylate-binding protein 9 [Source:MGI Symbol;Acc:MGI:3605620]	ENSMUSG00000029298	ENSMUST00000031238;ENSMUST00000196820;ENSMUST00000199453	GO:0003924(GTPase activity);GO:0005525(GTP binding);GO:0020005(symbiont-containing vacuole membrane);GO:0031410(cytoplasmic vesicle);GO:0042832(defense response to protozoan);GO:0044406(adhesion of symbiont to host);GO:0050830(defense response to Gram-positive bacterium);GO:0071346(cellular response to interferon-gamma);GO:0071346(cellular response to interferon-gamma)	NA	NA	NA	protein_coding;retained_intron;processed_transcript	0.305083	0.158533	0.748311	1.16519	1.11745	1.29524e-31	5.75632e-30	yes
Gm5620	predicted gene 5620 [Source:MGI Symbol;Acc:MGI:3647798]	ENSMUSG00000056904	ENSMUST00000077991	NA	NA	NA	NA	processed_pseudogene	0.624088	1.34017	4.25274	1.38128	0.708445	1.34277e-31	5.95151e-30	yes
Lif	leukemia inhibitory factor [Source:MGI Symbol;Acc:MGI:96787]	ENSMUSG00000034394	ENSMUST00000066283;ENSMUST00000154927;ENSMUST00000040750	GO:0001974(blood vessel remodeling);GO:0005102(signaling receptor binding);GO:0005125(cytokine activity);GO:0005146(leukemia inhibitory factor receptor binding);GO:0005576(extracellular region);GO:0005615(extracellular space);GO:0005829(cytosol);GO:0006955(immune response);GO:0007165(signal transduction);GO:0007260(tyrosine phosphorylation of STAT protein);GO:0007566(embryo implantation);GO:00080…	04060(Cytokine-cytokine receptor interaction);04550(Signaling pathways regulating pluripotency of stem cells);04630(JAK-STAT signaling pathway);04668(TNF signaling pathway);04668(TNF signaling pathway)	NA	NA	protein_coding;processed_transcript	0.120487	0.260103	0.627889	1.26238	0.585586	1.45261e-31	6.42108e-30	yes
Pcdhb22	protocadherin beta 22 [Source:MGI Symbol;Acc:MGI:2136760]	ENSMUSG00000073591	ENSMUST00000192409	GO:0005509(calcium ion binding);GO:0005886(plasma membrane);GO:0005887(integral component of plasma membrane);GO:0007155(cell adhesion);GO:0007156(homophilic cell adhesion via plasma membrane adhesion molecules);GO:0016020(membrane);GO:0016021(integral component of membrane);GO:0032391(photoreceptor connecting cilium)	NA	NA	NA	protein_coding	2.61694	2.00332	0.659837	3.12977	4.51323	1.48414e-31	6.54291e-30	yes
Slc15a3	solute carrier family 15, member 3 [Source:MGI Symbol;Acc:MGI:1929691]	ENSMUSG00000024737	ENSMUST00000138263;ENSMUST00000025646	GO:0002376(immune system process);GO:0005764(lysosome);GO:0005765(lysosomal membrane);GO:0005768(endosome);GO:0006857(oligopeptide transport);GO:0010008(endosome membrane);GO:0015031(protein transport);GO:0015293(symporter activity);GO:0015647(peptidoglycan transmembrane transporter activity);GO:0015833(peptide transport);GO:0015835(peptidoglycan transport);GO:0016020(membrane);GO:0016021(integra…	NA	NA	NA	retained_intron;protein_coding	0.0704003	0.0245173	0.245819	0.550975	0.20008	1.91144e-31	8.40423e-30	yes
Lrch3	leucine-rich repeats and calponin homology (CH) domain containing 3 [Source:MGI Symbol;Acc:MGI:1917394]	ENSMUSG00000022801	ENSMUST00000023491;ENSMUST00000156928;ENSMUST00000135193;ENSMUST00000133399;ENSMUST00000165826;ENSMUST00000163428;ENSMUST00000170899;ENSMUST00000170201;ENSMUST00000142290	GO:0003674(molecular_function);GO:0005515(protein binding);GO:0005737(cytoplasm);GO:0005829(cytosol);GO:0016020(membrane);GO:0016021(integral component of membrane);GO:0032185(septin cytoskeleton organization);GO:0032185(septin cytoskeleton organization)	NA	NA	NA	protein_coding;retained_intron;processed_transcript	8.78584	1.92629	4.0899	9.17762	9.56931	2.06524e-31	9.05628e-30	yes
Amigo1	adhesion molecule with Ig like domain 1 [Source:MGI Symbol;Acc:MGI:2653612]	ENSMUSG00000050947	ENSMUST00000050909;ENSMUST00000106656;ENSMUST00000106659;ENSMUST00000155782	GO:0005515(protein binding);GO:0005886(plasma membrane);GO:0005887(integral component of plasma membrane);GO:0007155(cell adhesion);GO:0007156(homophilic cell adhesion via plasma membrane adhesion molecules);GO:0007157(heterophilic cell-cell adhesion via plasma membrane cell adhesion molecules);GO:0007275(multicellular organism development);GO:0007399(nervous system development);GO:0007409(axonog…	NA	NA	NA	protein_coding	12.0252	4.49446	2.04094	4.78789	7.0847	2.42212e-31	1.05931e-29	yes
Gm15516	predicted gene 15516 [Source:MGI Symbol;Acc:MGI:3782963]	ENSMUSG00000082662	ENSMUST00000117292	NA	NA	NA	NA	processed_pseudogene	1.85264	3.09009	12.853	6.31478	0.38464	2.72159e-31	1.18713e-29	yes
Gm16055	predicted gene 16055 [Source:MGI Symbol;Acc:MGI:3801818]	ENSMUSG00000089890	ENSMUST00000161366	NA	NA	NA	NA	lncRNA	18.1443	14.0023	7.81927	3.84002	3.77654	2.73044e-31	1.18785e-29	yes
Plagl2	pleiomorphic adenoma gene-like 2 [Source:MGI Symbol;Acc:MGI:1933165]	ENSMUSG00000051413	ENSMUST00000056924;ENSMUST00000109795	GO:0000981(DNA-binding transcription factor activity, RNA polymerase II-specific);GO:0001228(DNA-binding transcription activator activity, RNA polymerase II-specific);GO:0003677(DNA binding);GO:0005634(nucleus);GO:0006351(transcription, DNA-templated);GO:0006357(regulation of transcription by RNA polymerase II);GO:0006629(lipid metabolic process);GO:0009791(post-embryonic development);GO:0034378(…	NA	NA	NA	protein_coding	14.3499	2.30781	10.8471	9.68506	12.2555	3.04761e-31	1.32234e-29	yes
Gbp3	guanylate binding protein 3 [Source:MGI Symbol;Acc:MGI:1926263]	ENSMUSG00000028268	ENSMUST00000106222;ENSMUST00000106221;ENSMUST00000142060;ENSMUST00000142731;ENSMUST00000199325;ENSMUST00000029935;ENSMUST00000128609	GO:0000139(Golgi membrane);GO:0000166(nucleotide binding);GO:0003924(GTPase activity);GO:0005525(GTP binding);GO:0005634(nucleus);GO:0005737(cytoplasm);GO:0005794(Golgi apparatus);GO:0005829(cytosol);GO:0005886(plasma membrane);GO:0016020(membrane);GO:0016787(hydrolase activity);GO:0020005(symbiont-containing vacuole membrane);GO:0031410(cytoplasmic vesicle);GO:0035458(cellular response to interf…	04621(NOD-like receptor signaling pathway);04621(NOD-like receptor signaling pathway)	NA	NA	protein_coding;processed_transcript	0.990993	0.67798	2.10312	3.64199	3.33503	3.40567e-31	1.47383e-29	yes
Cbr1	carbonyl reductase 1 [Source:MGI Symbol;Acc:MGI:88284]	ENSMUSG00000051483	ENSMUST00000231450;ENSMUST00000039659;ENSMUST00000231762;ENSMUST00000232551	GO:0004090(carbonyl reductase (NADPH) activity);GO:0005634(nucleus);GO:0005737(cytoplasm);GO:0005886(plasma membrane);GO:0005902(microvillus);GO:0016491(oxidoreductase activity);GO:0016655(oxidoreductase activity, acting on NAD(P)H, quinone or similar compound as acceptor);GO:0017144(drug metabolic process);GO:0042373(vitamin K metabolic process);GO:0043231(intracellular membrane-bounded organell…	00590(Arachidonic acid metabolism);00790(Folate biosynthesis);00980(Metabolism of xenobiotics by cytochrome P450);01100(Metabolic pathways);05204(Chemical carcinogenesis);05204(Chemical carcinogenesis)	K00079	EC:1.1.1.184;EC:1.1.1.189;EC:1.1.1.197	processed_transcript;protein_coding	2.98907	6.49648	7.58741	17.6663	6.56121	3.44201e-31	1.48503e-29	yes
Btbd6	BTB (POZ) domain containing 6 [Source:MGI Symbol;Acc:MGI:3026623]	ENSMUSG00000002803	ENSMUST00000002880;ENSMUST00000165079;ENSMUST00000222209;ENSMUST00000223287;ENSMUST00000221104;ENSMUST00000223368;ENSMUST00000220567;ENSMUST00000221500;ENSMUST00000223508	GO:0005515(protein binding);GO:0005737(cytoplasm);GO:0005829(cytosol);GO:0022008(neurogenesis);GO:0022008(neurogenesis)	NA	NA	NA	protein_coding;nonsense_mediated_decay;retained_intron	5.88373	1.26223	3.55888	4.63479	1.2217	3.44958e-31	1.48503e-29	yes
Rap1gap2	RAP1 GTPase activating protein 2 [Source:MGI Symbol;Acc:MGI:3028623]	ENSMUSG00000038807	ENSMUST00000123440;ENSMUST00000102521;ENSMUST00000208896;ENSMUST00000047488;ENSMUST00000238457	GO:0005096(GTPase activator activity);GO:0005737(cytoplasm);GO:0005813(centrosome);GO:0005829(cytosol);GO:0005886(plasma membrane);GO:0008361(regulation of cell size);GO:0010977(negative regulation of neuron projection development);GO:0031965(nuclear membrane);GO:0043005(neuron projection);GO:0043547(positive regulation of GTPase activity);GO:0051056(regulation of small GTPase mediated signal tra…	NA	NA	NA	processed_transcript;protein_coding;nonsense_mediated_decay	12.0607	2.22425	8.87291	13.0327	11.236	3.49299e-31	1.4998e-29	yes
Gm18666	predicted gene, 18666 [Source:MGI Symbol;Acc:MGI:5010851]	ENSMUSG00000101660	ENSMUST00000190039	NA	NA	NA	NA	unprocessed_pseudogene	1.08279	0.907012	0	0	0.916445	3.67288e-31	1.57294e-29	yes
Shroom2	shroom family member 2 [Source:MGI Symbol;Acc:MGI:107194]	ENSMUSG00000045180	ENSMUST00000101141;ENSMUST00000137217;ENSMUST00000062317;ENSMUST00000141677;ENSMUST00000152746;ENSMUST00000124141	GO:0002089(lens morphogenesis in camera-type eye);GO:0003779(actin binding);GO:0005515(protein binding);GO:0005737(cytoplasm);GO:0005856(cytoskeleton);GO:0005874(microtubule);GO:0005886(plasma membrane);GO:0005911(cell-cell junction);GO:0005912(adherens junction);GO:0005923(bicellular tight junction);GO:0005938(cell cortex);GO:0007015(actin filament organization);GO:0007275(multicellular organism…	NA	NA	NA	protein_coding;processed_transcript	2.90111	1.47253	1.55205	6.52033	2.30547	3.94476e-31	1.68501e-29	yes
Gm7206	predicted pseudogene 7206 [Source:MGI Symbol;Acc:MGI:3646634]	ENSMUSG00000082475	ENSMUST00000117730	NA	NA	NA	NA	processed_pseudogene	4.29792	9.89499	19.1663	6.20668	3.25526	4.71787e-31	2.01003e-29	yes
Agap1	ArfGAP with GTPase domain, ankyrin repeat and PH domain 1 [Source:MGI Symbol;Acc:MGI:2653690]	ENSMUSG00000055013	ENSMUST00000190096;ENSMUST00000074945;ENSMUST00000027521;ENSMUST00000212924;ENSMUST00000185417	GO:0000166(nucleotide binding);GO:0003924(GTPase activity);GO:0005096(GTPase activator activity);GO:0005515(protein binding);GO:0005525(GTP binding);GO:0005543(phospholipid binding);GO:0005634(nucleus);GO:0005737(cytoplasm);GO:0005829(cytosol);GO:0007165(signal transduction);GO:0015031(protein transport);GO:0016020(membrane);GO:0043547(positive regulation of GTPase activity);GO:0046872(metal ion …	04144(Endocytosis);04144(Endocytosis)	NA	NA	protein_coding;retained_intron	4.18587	3.29342	10.7502	12.2068	4.04724	4.74706e-31	2.01726e-29	yes
Slc6a20a	solute carrier family 6 (neurotransmitter transporter), member 20A [Source:MGI Symbol;Acc:MGI:2143217]	ENSMUSG00000036814	ENSMUST00000040960;ENSMUST00000170591;ENSMUST00000171647	GO:0005298(proline:sodium symporter activity);GO:0005886(plasma membrane);GO:0005887(integral component of plasma membrane);GO:0006865(amino acid transport);GO:0015171(amino acid transmembrane transporter activity);GO:0015175(neutral amino acid transmembrane transporter activity);GO:0015193(L-proline transmembrane transporter activity);GO:0015199(amino-acid betaine transmembrane transporter activ…	NA	NA	NA	protein_coding	0.955032	0.631907	1.94963	2.70337	3.6014	6.0577e-31	2.56759e-29	yes
Gm47887	predicted gene, 47887 [Source:MGI Symbol;Acc:MGI:6097116]	ENSMUSG00000111157	ENSMUST00000216217	NA	NA	NA	NA	lncRNA	1.72163	1.16684	5.33955	7.06799	4.91817	6.37672e-31	2.69588e-29	yes
Adgre1	adhesion G protein-coupled receptor E1 [Source:MGI Symbol;Acc:MGI:106912]	ENSMUSG00000004730	ENSMUST00000086763;ENSMUST00000004850;ENSMUST00000233376	GO:0002250(adaptive immune response);GO:0002376(immune system process);GO:0004888(transmembrane signaling receptor activity);GO:0004930(G protein-coupled receptor activity);GO:0005509(calcium ion binding);GO:0005886(plasma membrane);GO:0005887(integral component of plasma membrane);GO:0007165(signal transduction);GO:0007166(cell surface receptor signaling pathway);GO:0007186(G protein-coupled rec…	NA	NA	NA	protein_coding	0.255537	0.205697	0.92851	1.60729	0.653873	6.65663e-31	2.80702e-29	yes
Rps25-ps1	ribosomal protein S25, pseudogene 1 [Source:MGI Symbol;Acc:MGI:3642902]	ENSMUSG00000067344	ENSMUST00000119876	NA	NA	NA	NA	processed_pseudogene	1.2781	2.29921	11.1288	5.47932	2.27611	7.16952e-31	3.01559e-29	yes
Rgs6	regulator of G-protein signaling 6 [Source:MGI Symbol;Acc:MGI:1354730]	ENSMUSG00000021219	ENSMUST00000186458;ENSMUST00000101234;ENSMUST00000200911;ENSMUST00000161801;ENSMUST00000190964;ENSMUST00000185665;ENSMUST00000202210;ENSMUST00000191352;ENSMUST00000191107;ENSMUST00000201512;ENSMUST00000186081;ENSMUST00000193448;ENSMUST00000200861;ENSMUST00000186848	GO:0005096(GTPase activator activity);GO:0005515(protein binding);GO:0005634(nucleus);GO:0005737(cytoplasm);GO:0005794(Golgi apparatus);GO:0005829(cytosol);GO:0005886(plasma membrane);GO:0007186(G protein-coupled receptor signaling pathway);GO:0009968(negative regulation of signal transduction);GO:0016020(membrane);GO:0019898(extrinsic component of membrane);GO:0019904(protein domain specific bin…	NA	NA	NA	protein_coding;retained_intron;nonsense_mediated_decay	1.1834	1.21179	3.75896	4.74721	2.07387	8.16273e-31	3.42461e-29	yes
Rnase4	ribonuclease, RNase A family 4 [Source:MGI Symbol;Acc:MGI:1926217]	ENSMUSG00000021876	ENSMUST00000022428;ENSMUST00000169895	GO:0003676(nucleic acid binding);GO:0004518(nuclease activity);GO:0004519(endonuclease activity);GO:0004540(ribonuclease activity);GO:0005576(extracellular region);GO:0005615(extracellular space);GO:0016787(hydrolase activity);GO:0090501(RNA phosphodiester bond hydrolysis);GO:0090501(RNA phosphodiester bond hydrolysis)	NA	NA	NA	protein_coding	0.88294	1.35689	4.12494	5.47223	3.49496	8.38146e-31	3.50745e-29	yes
Ppig	peptidyl-prolyl isomerase G (cyclophilin G) [Source:MGI Symbol;Acc:MGI:2445173]	ENSMUSG00000042133	ENSMUST00000040915;ENSMUST00000090858;ENSMUST00000146234;ENSMUST00000143954;ENSMUST00000124810;ENSMUST00000144652;ENSMUST00000134500;ENSMUST00000153772;ENSMUST00000128506;ENSMUST00000142839;ENSMUST00000125105	GO:0000413(protein peptidyl-prolyl isomerization);GO:0003755(peptidyl-prolyl cis-trans isomerase activity);GO:0005634(nucleus);GO:0005737(cytoplasm);GO:0005829(cytosol);GO:0006457(protein folding);GO:0016018(cyclosporin A binding);GO:0016363(nuclear matrix);GO:0016607(nuclear speck);GO:0016853(isomerase activity);GO:0043231(intracellular membrane-bounded organelle);GO:0043231(intracellular membra…	NA	K09566	EC:5.2.1.8	protein_coding;processed_transcript	9.77733	7.01036	8.45134	8.07051	1.63734	9.95076e-31	4.15363e-29	yes
Gm47992	predicted gene, 47992 [Source:MGI Symbol;Acc:MGI:6097287]	ENSMUSG00000112442	ENSMUST00000219008	NA	NA	NA	NA	TEC	0.478351	2.49388	0.399183	0.458245	0.799054	1.56184e-30	6.50292e-29	yes
Ly86	lymphocyte antigen 86 [Source:MGI Symbol;Acc:MGI:1321404]	ENSMUSG00000021423	ENSMUST00000021860;ENSMUST00000225716	GO:0002376(immune system process);GO:0005515(protein binding);GO:0005576(extracellular region);GO:0005615(extracellular space);GO:0006954(inflammatory response);GO:0006955(immune response);GO:0031666(positive regulation of lipopolysaccharide-mediated signaling pathway);GO:0045087(innate immune response);GO:0045087(innate immune response)	NA	NA	NA	protein_coding;retained_intron	0.242921	0.414333	1.03553	1.70783	1.42435	1.64528e-30	6.83307e-29	yes
Krt6a	keratin 6A [Source:MGI Symbol;Acc:MGI:1100845]	ENSMUSG00000058354	ENSMUST00000230205;ENSMUST00000023788	GO:0002009(morphogenesis of an epithelium);GO:0005882(intermediate filament);GO:0016055(Wnt signaling pathway);GO:0031424(keratinization);GO:0042060(wound healing);GO:0045095(keratin filament);GO:0045109(intermediate filament organization);GO:0050830(defense response to Gram-positive bacterium);GO:0061844(antimicrobial humoral immune response mediated by antimicrobial peptide);GO:0061844(antimicr…	NA	NA	NA	retained_intron;protein_coding	0.0462942	0	0.462422	0.642894	0.390179	1.79065e-30	7.41813e-29	yes
Tnni2	troponin I, skeletal, fast 2 [Source:MGI Symbol;Acc:MGI:105070]	ENSMUSG00000031097	ENSMUST00000129618;ENSMUST00000145287;ENSMUST00000211192;ENSMUST00000105971;ENSMUST00000105973;ENSMUST00000131034;ENSMUST00000149529	GO:0003009(skeletal muscle contraction);GO:0003779(actin binding);GO:0005634(nucleus);GO:0005861(troponin complex);GO:0006936(muscle contraction);GO:0006937(regulation of muscle contraction);GO:0031014(troponin T binding);GO:0045893(positive regulation of transcription, DNA-templated);GO:0046872(metal ion binding);GO:0060048(cardiac muscle contraction);GO:0060048(cardiac muscle contraction)	NA	NA	NA	retained_intron;protein_coding;processed_transcript	0.233797	0.11249	0.726559	1.99072	0.716692	1.99413e-30	8.24041e-29	yes
Zfp454	zinc finger protein 454 [Source:MGI Symbol;Acc:MGI:2679253]	ENSMUSG00000048728	ENSMUST00000163301;ENSMUST00000050595;ENSMUST00000126718;ENSMUST00000136599;ENSMUST00000125749	GO:0000978(RNA polymerase II cis-regulatory region sequence-specific DNA binding);GO:0000981(DNA-binding transcription factor activity, RNA polymerase II-specific);GO:0005634(nucleus);GO:0006355(regulation of transcription, DNA-templated);GO:0006357(regulation of transcription by RNA polymerase II);GO:0046872(metal ion binding);GO:1990837(sequence-specific double-stranded DNA binding);GO:1990837(…	05168(Herpes simplex virus 1 infection);05168(Herpes simplex virus 1 infection)	NA	NA	protein_coding;processed_transcript	2.22284	0.271926	2.42626	2.65488	2.81515	2.01214e-30	8.29405e-29	yes
Lrig2	leucine-rich repeats and immunoglobulin-like domains 2 [Source:MGI Symbol;Acc:MGI:2443718]	ENSMUSG00000032913	ENSMUST00000046316;ENSMUST00000196518;ENSMUST00000199070;ENSMUST00000200453;ENSMUST00000198332;ENSMUST00000197018;ENSMUST00000198452;ENSMUST00000198089	GO:0005102(signaling receptor binding);GO:0005515(protein binding);GO:0005615(extracellular space);GO:0005737(cytoplasm);GO:0005886(plasma membrane);GO:0007605(sensory perception of sound);GO:0010640(regulation of platelet-derived growth factor receptor signaling pathway);GO:0010977(negative regulation of neuron projection development);GO:0016020(membrane);GO:0016021(integral component of membran…	04360(Axon guidance);04360(Axon guidance)	NA	NA	protein_coding;retained_intron	4.79286	1.45714	1.59933	5.22207	5.32904	2.06233e-30	8.47974e-29	yes
E2f6	E2F transcription factor 6 [Source:MGI Symbol;Acc:MGI:1354159]	ENSMUSG00000057469	ENSMUST00000020908;ENSMUST00000220794;ENSMUST00000221600;ENSMUST00000220707;ENSMUST00000221541;ENSMUST00000221934;ENSMUST00000222582	GO:0000083(regulation of transcription involved in G1/S transition of mitotic cell cycle);GO:0000122(negative regulation of transcription by RNA polymerase II);GO:0000977(RNA polymerase II transcription regulatory region sequence-specific DNA binding);GO:0000978(RNA polymerase II cis-regulatory region sequence-specific DNA binding);GO:0000981(DNA-binding transcription factor activity, RNA polymer…	NA	NA	NA	protein_coding;nonsense_mediated_decay;retained_intron	2.39115	2.26807	5.65348	9.0537	7.68925	2.36984e-30	9.7199e-29	yes
Rreb1	ras responsive element binding protein 1 [Source:MGI Symbol;Acc:MGI:2443664]	ENSMUSG00000039087	ENSMUST00000124268;ENSMUST00000149745;ENSMUST00000110238;ENSMUST00000138110;ENSMUST00000128570;ENSMUST00000162849;ENSMUST00000122842;ENSMUST00000110237;ENSMUST00000037232	GO:0000122(negative regulation of transcription by RNA polymerase II);GO:0000977(RNA polymerase II transcription regulatory region sequence-specific DNA binding);GO:0000978(RNA polymerase II cis-regulatory region sequence-specific DNA binding);GO:0001228(DNA-binding transcription activator activity, RNA polymerase II-specific);GO:0001650(fibrillar center);GO:0003677(DNA binding);GO:0003700(DNA-bi…	NA	NA	NA	processed_transcript;protein_coding	1.84476	0.616571	0.406903	1.38327	0.553262	2.65962e-30	1.08813e-28	yes
Mapk4	mitogen-activated protein kinase 4 [Source:MGI Symbol;Acc:MGI:2444559]	ENSMUSG00000024558	ENSMUST00000091851;ENSMUST00000162863;ENSMUST00000160601	GO:0000165(MAPK cascade);GO:0000166(nucleotide binding);GO:0004672(protein kinase activity);GO:0004674(protein serine/threonine kinase activity);GO:0004707(MAP kinase activity);GO:0005524(ATP binding);GO:0005634(nucleus);GO:0005737(cytoplasm);GO:0006468(protein phosphorylation);GO:0007049(cell cycle);GO:0016301(kinase activity);GO:0016310(phosphorylation);GO:0016740(transferase activity);GO:00199…	04657(IL-17 signaling pathway);04657(IL-17 signaling pathway)	K06855	EC:2.7.11.24	protein_coding;nonsense_mediated_decay;processed_transcript	3.69319	0.54976	2.50129	3.05395	3.49114	3.0484e-30	1.24411e-28	yes
Pcdhga6	protocadherin gamma subfamily A, 6 [Source:MGI Symbol;Acc:MGI:1935218]	ENSMUSG00000103793	ENSMUST00000195823	GO:0003674(molecular_function);GO:0005509(calcium ion binding);GO:0005886(plasma membrane);GO:0005887(integral component of plasma membrane);GO:0007155(cell adhesion);GO:0007156(homophilic cell adhesion via plasma membrane adhesion molecules);GO:0016020(membrane);GO:0016021(integral component of membrane)	NA	NA	NA	protein_coding	0.880823	0.882928	1.19264	1.41998	3.86526	3.32905e-30	1.35395e-28	yes
Hsd17b2	hydroxysteroid (17-beta) dehydrogenase 2 [Source:MGI Symbol;Acc:MGI:1096386]	ENSMUSG00000031844	ENSMUST00000034304;ENSMUST00000212998;ENSMUST00000212052	GO:0001701(in utero embryonic development);GO:0001890(placenta development);GO:0004303(estradiol 17-beta-dehydrogenase activity);GO:0006629(lipid metabolic process);GO:0006694(steroid biosynthetic process);GO:0006702(androgen biosynthetic process);GO:0006703(estrogen biosynthetic process);GO:0016020(membrane);GO:0016021(integral component of membrane);GO:0016491(oxidoreductase activity);GO:003252…	00140(Steroid hormone biosynthesis);01100(Metabolic pathways);04913(Ovarian steroidogenesis);04913(Ovarian steroidogenesis)	K13368	EC:1.1.1.239;EC:1.1.1.62	protein_coding;processed_transcript;nonsense_mediated_decay	0.265385	0.500051	1.651	2.3067	1.69688	3.33397e-30	1.35395e-28	yes
Pik3ip1	phosphoinositide-3-kinase interacting protein 1 [Source:MGI Symbol;Acc:MGI:1917016]	ENSMUSG00000034614	ENSMUST00000045153;ENSMUST00000093399;ENSMUST00000136536;ENSMUST00000153733;ENSMUST00000142961;ENSMUST00000138907;ENSMUST00000149253;ENSMUST00000139139;ENSMUST00000130747	GO:0004252(serine-type endopeptidase activity);GO:0005886(plasma membrane);GO:0006508(proteolysis);GO:0014067(negative regulation of phosphatidylinositol 3-kinase signaling);GO:0016020(membrane);GO:0016021(integral component of membrane);GO:0036313(phosphatidylinositol 3-kinase catalytic subunit binding);GO:0043553(negative regulation of phosphatidylinositol 3-kinase activity);GO:0043553(negative…	NA	NA	NA	protein_coding;retained_intron;processed_transcript	2.09303	1.49423	5.01457	7.05688	5.71961	4.45631e-30	1.80507e-28	yes
Tmem170b	transmembrane protein 170B [Source:MGI Symbol;Acc:MGI:3647046]	ENSMUSG00000087370	ENSMUST00000129449;ENSMUST00000221694	GO:0003674(molecular_function);GO:0005886(plasma membrane);GO:0016020(membrane);GO:0016021(integral component of membrane);GO:0090090(negative regulation of canonical Wnt signaling pathway);GO:0090090(negative regulation of canonical Wnt signaling pathway)	NA	NA	NA	protein_coding	1.86801	7.59825	1.98225	5.54855	5.13841	4.4667e-30	1.80507e-28	yes
Pou6f2	POU domain, class 6, transcription factor 2 [Source:MGI Symbol;Acc:MGI:2443631]	ENSMUSG00000009734	ENSMUST00000139064;ENSMUST00000222900;ENSMUST00000175703	GO:0000981(DNA-binding transcription factor activity, RNA polymerase II-specific);GO:0003677(DNA binding);GO:0003700(DNA-binding transcription factor activity);GO:0005634(nucleus);GO:0006355(regulation of transcription, DNA-templated);GO:0006357(regulation of transcription by RNA polymerase II);GO:0007275(multicellular organism development);GO:0007275(multicellular organism development)	NA	NA	NA	protein_coding;retained_intron	1.1026	0.817676	0.199701	1.44799	1.46815	7.99639e-30	3.22358e-28	yes
Pknox1	Pbx/knotted 1 homeobox [Source:MGI Symbol;Acc:MGI:1201409]	ENSMUSG00000006705	ENSMUST00000097352;ENSMUST00000175806;ENSMUST00000236493;ENSMUST00000235869;ENSMUST00000176513;ENSMUST00000175812;ENSMUST00000176701;ENSMUST00000176895;ENSMUST00000237248	GO:0000978(RNA polymerase II cis-regulatory region sequence-specific DNA binding);GO:0000981(DNA-binding transcription factor activity, RNA polymerase II-specific);GO:0001525(angiogenesis);GO:0003677(DNA binding);GO:0003682(chromatin binding);GO:0005515(protein binding);GO:0005634(nucleus);GO:0005654(nucleoplasm);GO:0005667(transcription regulator complex);GO:0005737(cytoplasm);GO:0006355(regulat…	NA	NA	NA	protein_coding;retained_intron	4.14109	2.35106	0.714436	3.69321	3.8479	8.59099e-30	3.45484e-28	yes
Asf1b	anti-silencing function 1B histone chaperone [Source:MGI Symbol;Acc:MGI:1914179]	ENSMUSG00000005470	ENSMUST00000005607;ENSMUST00000124913;ENSMUST00000124174	GO:0000785(chromatin);GO:0001835(blastocyst hatching);GO:0005634(nucleus);GO:0005654(nucleoplasm);GO:0006325(chromatin organization);GO:0006333(chromatin assembly or disassembly);GO:0006334(nucleosome assembly);GO:0006335(DNA replication-dependent nucleosome assembly);GO:0006336(DNA replication-independent nucleosome assembly);GO:0032991(protein-containing complex);GO:0042393(histone binding);GO:…	NA	NA	NA	protein_coding;processed_transcript;retained_intron	1.64379	1.29088	5.40795	5.57293	2.26448	9.83296e-30	3.94467e-28	yes
Cep43	centrosomal protein 43 [Source:MGI Symbol;Acc:MGI:1922546]	ENSMUSG00000069135	ENSMUST00000024636;ENSMUST00000097419;ENSMUST00000161898;ENSMUST00000162586	GO:0005515(protein binding);GO:0005634(nucleus);GO:0005737(cytoplasm);GO:0005813(centrosome);GO:0005814(centriole);GO:0005815(microtubule organizing center);GO:0005856(cytoskeleton);GO:0006469(negative regulation of protein kinase activity);GO:0008284(positive regulation of cell population proliferation);GO:0019901(protein kinase binding);GO:0030030(cell projection organization);GO:0030292(protei…	NA	NA	NA	protein_coding;retained_intron	8.75517	7.16134	8.67868	2.37736	2.56602	1.05182e-29	4.20933e-28	yes
Limch1	LIM and calponin homology domains 1 [Source:MGI Symbol;Acc:MGI:1924819]	ENSMUSG00000037736	ENSMUST00000038188;ENSMUST00000118242;ENSMUST00000119854;ENSMUST00000201852;ENSMUST00000137394;ENSMUST00000238785;ENSMUST00000130228;ENSMUST00000140428;ENSMUST00000147050;ENSMUST00000202048;ENSMUST00000135334;ENSMUST00000122812;ENSMUST00000238993;ENSMUST00000201322;ENSMUST00000101164;ENSMUST00000132991;ENSMUST00000127184;ENSMUST00000202830	GO:0001725(stress fiber);GO:0001934(positive regulation of protein phosphorylation);GO:0003779(actin binding);GO:0005515(protein binding);GO:0005737(cytoplasm);GO:0005856(cytoskeleton);GO:0016460(myosin II complex);GO:0030336(negative regulation of cell migration);GO:0031032(actomyosin structure organization);GO:0032034(myosin II head/neck binding);GO:0046872(metal ion binding);GO:0051496(positiv…	NA	NA	NA	protein_coding;retained_intron;nonsense_mediated_decay;processed_transcript	5.11476	2.74936	2.03279	8.28995	8.16935	1.15266e-29	4.60169e-28	yes
Nfat5	nuclear factor of activated T cells 5 [Source:MGI Symbol;Acc:MGI:1859333]	ENSMUSG00000003847	ENSMUST00000077440;ENSMUST00000133026;ENSMUST00000147588;ENSMUST00000151582;ENSMUST00000151114;ENSMUST00000126397;ENSMUST00000148006;ENSMUST00000154474;ENSMUST00000169453;ENSMUST00000149972	GO:0000978(RNA polymerase II cis-regulatory region sequence-specific DNA binding);GO:0000981(DNA-binding transcription factor activity, RNA polymerase II-specific);GO:0001228(DNA-binding transcription activator activity, RNA polymerase II-specific);GO:0003677(DNA binding);GO:0003700(DNA-binding transcription factor activity);GO:0005634(nucleus);GO:0005654(nucleoplasm);GO:0005667(transcription reg…	NA	NA	NA	protein_coding;nonsense_mediated_decay;retained_intron	2.41356	5.13636	1.12511	1.56709	1.78802	1.42574e-29	5.67817e-28	yes
Fyb	FYN binding protein [Source:MGI Symbol;Acc:MGI:1346327]	ENSMUSG00000022148	ENSMUST00000162154;ENSMUST00000159604;ENSMUST00000227175;ENSMUST00000161947;ENSMUST00000162430;ENSMUST00000159714;ENSMUST00000090461;ENSMUST00000163073;ENSMUST00000226412	GO:0005515(protein binding);GO:0005634(nucleus);GO:0005737(cytoplasm);GO:0005829(cytosol);GO:0005886(plasma membrane);GO:0006955(immune response);GO:0007229(integrin-mediated signaling pathway);GO:0008289(lipid binding);GO:0015629(actin cytoskeleton);GO:0030054(cell junction);GO:0032991(protein-containing complex);GO:0044877(protein-containing complex binding);GO:0050852(T cell receptor signaling…	04015(Rap1 signaling pathway);05135(Yersinia infection);05135(Yersinia infection)	NA	NA	processed_transcript;retained_intron;protein_coding	0.0174512	0.00225307	0.20066	0.295551	0.151662	1.45139e-29	5.76639e-28	yes
Zc3h11a	zinc finger CCCH type containing 11A [Source:MGI Symbol;Acc:MGI:1917829]	ENSMUSG00000116275	ENSMUST00000027736	GO:0000346(transcription export complex);GO:0003729(mRNA binding);GO:0016973(poly(A)+ mRNA export from nucleus);GO:0046872(metal ion binding);GO:0051028(mRNA transport)	NA	NA	NA	protein_coding	0.471033	0.15222	0.008987	0.055614	0.214787	1.61358e-29	6.39537e-28	yes
Gvin2	GTPase, very large interferon inducible, family member 2 [Source:MGI Symbol;Acc:MGI:3782245]	ENSMUSG00000078606	ENSMUST00000176467;ENSMUST00000176969;ENSMUST00000106766	GO:0000166(nucleotide binding);GO:0003674(molecular_function);GO:0005525(GTP binding);GO:0005575(cellular_component);GO:0005634(nucleus);GO:0005737(cytoplasm);GO:0005829(cytosol);GO:0008150(biological_process);GO:0008150(biological_process)	NA	NA	NA	protein_coding;processed_transcript	0	0.113953	0.029609	0.164799	0.145461	1.67576e-29	6.62586e-28	yes
Trf	transferrin [Source:MGI Symbol;Acc:MGI:98821]	ENSMUSG00000032554	ENSMUST00000168142;ENSMUST00000035158;ENSMUST00000112645;ENSMUST00000126359;ENSMUST00000170904;ENSMUST00000112503;ENSMUST00000190051	GO:0005515(protein binding);GO:0005576(extracellular region);GO:0005604(basement membrane);GO:0005615(extracellular space);GO:0005768(endosome);GO:0005769(early endosome);GO:0005770(late endosome);GO:0005886(plasma membrane);GO:0005905(clathrin-coated pit);GO:0006811(ion transport);GO:0006826(iron ion transport);GO:0006879(cellular iron ion homeostasis);GO:0007015(actin filament organization);GO:…	04066(HIF-1 signaling pathway);04216(Ferroptosis);04978(Mineral absorption);04978(Mineral absorption)	NA	NA	protein_coding;retained_intron	38.7728	36.6613	85.3947	118.285	137.294	2.25583e-29	8.8981e-28	yes
Mlf1	myeloid leukemia factor 1 [Source:MGI Symbol;Acc:MGI:1341819]	ENSMUSG00000048416	ENSMUST00000077916;ENSMUST00000142538;ENSMUST00000061322;ENSMUST00000126628	GO:0002318(myeloid progenitor cell differentiation);GO:0003677(DNA binding);GO:0005515(protein binding);GO:0005634(nucleus);GO:0005737(cytoplasm);GO:0005856(cytoskeleton);GO:0005929(cilium);GO:0006351(transcription, DNA-templated);GO:0006355(regulation of transcription, DNA-templated);GO:0007049(cell cycle);GO:0007050(cell cycle arrest);GO:0007275(multicellular organism development);GO:0019904(pr…	05202(Transcriptional misregulation in cancer);05202(Transcriptional misregulation in cancer)	NA	NA	protein_coding;processed_transcript;nonsense_mediated_decay	4.10123	3.41982	10.498	15.9261	9.7747	2.37934e-29	9.36291e-28	yes
Naa30	N(alpha)-acetyltransferase 30, NatC catalytic subunit [Source:MGI Symbol;Acc:MGI:1922259]	ENSMUSG00000036282	ENSMUST00000153488;ENSMUST00000134984;ENSMUST00000138478;ENSMUST00000037362;ENSMUST00000136995	GO:0004596(peptide alpha-N-acetyltransferase activity);GO:0005634(nucleus);GO:0005737(cytoplasm);GO:0005829(cytosol);GO:0005844(polysome);GO:0008080(N-acetyltransferase activity);GO:0016740(transferase activity);GO:0016746(transferase activity, transferring acyl groups);GO:0017196(N-terminal peptidyl-methionine acetylation);GO:0031417(NatC complex);GO:0031417(NatC complex)	NA	K00670	EC:2.3.1.256	protein_coding;retained_intron	4.22164	0.807203	4.24535	4.28079	4.61245	3.25386e-29	1.27737e-27	yes
Gm49527	predicted gene, 49527 [Source:MGI Symbol;Acc:MGI:6155227]	ENSMUSG00000116024	ENSMUST00000230214;ENSMUST00000229782	GO:0006355(regulation of transcription, DNA-templated);GO:0006355(regulation of transcription, DNA-templated)	NA	NA	NA	protein_coding;processed_transcript	0.440994	0.0439348	0.779844	0	0.64433	3.65926e-29	1.43311e-27	yes
Cd59a	CD59a antigen [Source:MGI Symbol;Acc:MGI:109177]	ENSMUSG00000032679	ENSMUST00000040423;ENSMUST00000153312;ENSMUST00000168176	GO:0001848(complement binding);GO:0001971(negative regulation of activation of membrane attack complex);GO:0005886(plasma membrane);GO:0009897(external side of plasma membrane);GO:0009986(cell surface);GO:0016020(membrane);GO:0016525(negative regulation of angiogenesis);GO:0030449(regulation of complement activation);GO:0030948(negative regulation of vascular endothelial growth factor receptor si…	04610(Complement and coagulation cascades);04640(Hematopoietic cell lineage);04640(Hematopoietic cell lineage)	NA	NA	protein_coding;processed_transcript	7.27138	6.15643	27.1259	10.5206	10.6722	3.82669e-29	1.49513e-27	yes
Flnc	filamin C, gamma [Source:MGI Symbol;Acc:MGI:95557]	ENSMUSG00000068699	ENSMUST00000065090;ENSMUST00000101617;ENSMUST00000148404	GO:0003779(actin binding);GO:0005515(protein binding);GO:0005737(cytoplasm);GO:0005829(cytosol);GO:0005856(cytoskeleton);GO:0005886(plasma membrane);GO:0008092(cytoskeletal protein binding);GO:0015629(actin cytoskeleton);GO:0016020(membrane);GO:0016528(sarcoplasm);GO:0030018(Z disc);GO:0030029(actin filament-based process);GO:0030506(ankyrin binding);GO:0042383(sarcolemma);GO:0042802(identical pr…	04010(MAPK signaling pathway);04510(Focal adhesion);05132(Salmonella infection);05205(Proteoglycans in cancer);05205(Proteoglycans in cancer)	NA	NA	protein_coding;retained_intron	0.115772	0.123907	0.322445	0.699444	0.399602	5.38484e-29	2.09894e-27	yes
Dlg2	discs large MAGUK scaffold protein 2 [Source:MGI Symbol;Acc:MGI:1344351]	ENSMUSG00000052572	ENSMUST00000107196;ENSMUST00000238608;ENSMUST00000074273;ENSMUST00000231777;ENSMUST00000107193;ENSMUST00000208377;ENSMUST00000138389;ENSMUST00000135581;ENSMUST00000207798;ENSMUST00000207095;ENSMUST00000209170;ENSMUST00000239136;ENSMUST00000152139;ENSMUST00000208919;ENSMUST00000238788;ENSMUST00000129818;ENSMUST00000238467;ENSMUST00000146563;ENSMUST00000128592;ENSMUST00000238619;ENSMUST00000207891	GO:0005515(protein binding);GO:0005737(cytoplasm);GO:0005886(plasma membrane);GO:0007268(chemical synaptic transmission);GO:0008022(protein C-terminus binding);GO:0008076(voltage-gated potassium channel complex);GO:0008328(ionotropic glutamate receptor complex);GO:0010923(negative regulation of phosphatase activity);GO:0014069(postsynaptic density);GO:0016020(membrane);GO:0016323(basolateral plas…	04390(Hippo signaling pathway);04530(Tight junction);05165(Human papillomavirus infection);05165(Human papillomavirus infection)	NA	NA	protein_coding;processed_transcript;retained_intron	12.2465	3.21342	2.97364	4.65705	5.09938	7.14174e-29	2.77719e-27	yes
Pram1	PML-RAR alpha-regulated adaptor molecule 1 [Source:MGI Symbol;Acc:MGI:3576625]	ENSMUSG00000032739	ENSMUST00000052079;ENSMUST00000116619;ENSMUST00000166215	GO:0005515(protein binding);GO:0005886(plasma membrane);GO:0007229(integrin-mediated signaling pathway);GO:0008289(lipid binding);GO:0019901(protein kinase binding);GO:0032991(protein-containing complex);GO:0043313(regulation of neutrophil degranulation);GO:0050852(T cell receptor signaling pathway);GO:0072659(protein localization to plasma membrane);GO:0072659(protein localization to plasma memb…	NA	NA	NA	protein_coding;nonsense_mediated_decay;retained_intron	3.23939	0.345494	2.65441	2.74404	2.43577	8.45445e-29	3.27993e-27	yes
E130310I04Rik	RIKEN cDNA E130310I04 gene [Source:MGI Symbol;Acc:MGI:3046461]	ENSMUSG00000116665	ENSMUST00000232399;ENSMUST00000231694	NA	NA	NA	NA	lncRNA	17.47	15.7424	8.29383	3.50851	8.56758	1.01536e-28	3.92988e-27	yes
Gpnmb	glycoprotein (transmembrane) nmb [Source:MGI Symbol;Acc:MGI:1934765]	ENSMUSG00000029816	ENSMUST00000031840;ENSMUST00000204260;ENSMUST00000204460;ENSMUST00000203757;ENSMUST00000205103	GO:0001649(osteoblast differentiation);GO:0001818(negative regulation of cytokine production);GO:0001934(positive regulation of protein phosphorylation);GO:0005178(integrin binding);GO:0005768(endosome);GO:0005886(plasma membrane);GO:0005887(integral component of plasma membrane);GO:0007155(cell adhesion);GO:0007165(signal transduction);GO:0007267(cell-cell signaling);GO:0008201(heparin binding);…	NA	NA	NA	protein_coding;retained_intron;nonsense_mediated_decay	1.86278	1.4952	4.5541	6.54646	4.68899	1.10757e-28	4.27674e-27	yes
Gm37764	predicted gene, 37764 [Source:MGI Symbol;Acc:MGI:5610992]	ENSMUSG00000102990	ENSMUST00000194664	NA	NA	NA	NA	TEC	3.14516	4.01721	0.880498	0.860513	1.71318	1.1923e-28	4.59314e-27	yes
Laptm5	lysosomal-associated protein transmembrane 5 [Source:MGI Symbol;Acc:MGI:108046]	ENSMUSG00000028581	ENSMUST00000151698;ENSMUST00000125332;ENSMUST00000136082;ENSMUST00000156225;ENSMUST00000156170	GO:0002357(defense response to tumor cell);GO:0002720(positive regulation of cytokine production involved in immune response);GO:0005515(protein binding);GO:0005764(lysosome);GO:0005765(lysosomal membrane);GO:0005829(cytosol);GO:0005887(integral component of plasma membrane);GO:0006622(protein targeting to lysosome);GO:0006886(intracellular protein transport);GO:0006919(activation of cysteine-typ…	04142(Lysosome);04142(Lysosome)	NA	NA	protein_coding;processed_transcript	1.10639	0.88892	2.75683	4.45049	2.42699	1.92097e-28	7.38298e-27	yes
Cpxm2	carboxypeptidase X 2 (M14 family) [Source:MGI Symbol;Acc:MGI:1926006]	ENSMUSG00000030862	ENSMUST00000033149;ENSMUST00000127039;ENSMUST00000136188;ENSMUST00000150405;ENSMUST00000209155	GO:0004181(metallocarboxypeptidase activity);GO:0005576(extracellular region);GO:0006508(proteolysis);GO:0008270(zinc ion binding);GO:0008270(zinc ion binding)	NA	NA	NA	protein_coding;retained_intron;processed_transcript	1.0091	0.930172	2.47702	2.84956	4.14383	2.14596e-28	8.22853e-27	yes
Gm15983	predicted gene 15983 [Source:MGI Symbol;Acc:MGI:3805549]	ENSMUSG00000087168	ENSMUST00000140000	NA	NA	NA	NA	lncRNA	4.24214	2.99806	8.99038	12.1935	11.8613	2.46208e-28	9.41875e-27	yes
Galnt13	polypeptide N-acetylgalactosaminyltransferase 13 [Source:MGI Symbol;Acc:MGI:2139447]	ENSMUSG00000060988	ENSMUST00000112635;ENSMUST00000068595;ENSMUST00000112636;ENSMUST00000112634;ENSMUST00000136642	GO:0000139(Golgi membrane);GO:0004653(polypeptide N-acetylgalactosaminyltransferase activity);GO:0005794(Golgi apparatus);GO:0006486(protein glycosylation);GO:0006493(protein O-linked glycosylation);GO:0016020(membrane);GO:0016021(integral component of membrane);GO:0016740(transferase activity);GO:0016757(transferase activity, transferring glycosyl groups);GO:0018215(protein phosphopantetheinylat…	00512(Mucin type O-glycan biosynthesis);00514(Other types of O-glycan biosynthesis);01100(Metabolic pathways);01100(Metabolic pathways)	K00710	EC:2.4.1.41	protein_coding	4.05439	1.32648	1.53257	5.12778	1.83773	2.46793e-28	9.41928e-27	yes
Rpl35a-ps2	ribosomal protein L35A, pseudogene 2 [Source:MGI Symbol;Acc:MGI:3705461]	ENSMUSG00000081214	ENSMUST00000117444	NA	NA	NA	NA	processed_pseudogene	19.2925	7.60496	8.73878	30.7286	6.59947	3.90846e-28	1.48828e-26	yes
Pmel	premelanosome protein [Source:MGI Symbol;Acc:MGI:98301]	ENSMUSG00000025359	ENSMUST00000054125;ENSMUST00000217836;ENSMUST00000219157	GO:0016020(membrane);GO:0016021(integral component of membrane);GO:0016021(integral component of membrane)	NA	NA	NA	protein_coding	4.39283	3.83879	9.18261	11.2886	16.4176	5.55382e-28	2.10994e-26	yes
Scn3b	sodium channel, voltage-gated, type III, beta [Source:MGI Symbol;Acc:MGI:1918882]	ENSMUSG00000049281	ENSMUST00000114956;ENSMUST00000171835;ENSMUST00000049941;ENSMUST00000176185;ENSMUST00000175873;ENSMUST00000176634;ENSMUST00000176547	GO:0001518(voltage-gated sodium channel complex);GO:0005244(voltage-gated ion channel activity);GO:0005272(sodium channel activity);GO:0005886(plasma membrane);GO:0006811(ion transport);GO:0006814(sodium ion transport);GO:0007399(nervous system development);GO:0010460(positive regulation of heart rate);GO:0010765(positive regulation of sodium ion transport);GO:0016020(membrane);GO:0016021(integra…	NA	NA	NA	protein_coding;retained_intron	1.27101	4.00789	0.856355	1.54804	1.21676	5.80584e-28	2.20061e-26	yes
Arhgap26	Rho GTPase activating protein 26 [Source:MGI Symbol;Acc:MGI:1918552]	ENSMUSG00000036452	ENSMUST00000097593;ENSMUST00000155576;ENSMUST00000148399;ENSMUST00000154551;ENSMUST00000137497;ENSMUST00000141058;ENSMUST00000115574;ENSMUST00000133247	GO:0005096(GTPase activator activity);GO:0005515(protein binding);GO:0005543(phospholipid binding);GO:0005737(cytoplasm);GO:0005856(cytoskeleton);GO:0005925(focal adhesion);GO:0007165(signal transduction);GO:0030036(actin cytoskeleton organization);GO:0030054(cell junction);GO:0043547(positive regulation of GTPase activity);GO:0051056(regulation of small GTPase mediated signal transduction);GO:00…	NA	NA	NA	protein_coding;processed_transcript;retained_intron	3.06452	0.94392	0.955349	2.35011	0.823384	7.3809e-28	2.7912e-26	yes
Gna14	guanine nucleotide binding protein, alpha 14 [Source:MGI Symbol;Acc:MGI:95769]	ENSMUSG00000024697	ENSMUST00000025602	GO:0000166(nucleotide binding);GO:0001508(action potential);GO:0001664(G protein-coupled receptor binding);GO:0003924(GTPase activity);GO:0005525(GTP binding);GO:0005834(heterotrimeric G-protein complex);GO:0007165(signal transduction);GO:0007186(G protein-coupled receptor signaling pathway);GO:0007188(adenylate cyclase-modulating G protein-coupled receptor signaling pathway);GO:0019001(guanyl nu…	04020(Calcium signaling pathway);05142(Chagas disease);05146(Amoebiasis)	NA	NA	protein_coding	1.15121	0.649214	1.97902	3.86945	2.4688	7.69745e-28	2.90424e-26	yes
Gm45799	predicted gene 45799 [Source:MGI Symbol;Acc:MGI:5804914]	ENSMUSG00000110234	ENSMUST00000142363;ENSMUST00000106785;ENSMUST00000149819;ENSMUST00000106786;ENSMUST00000142874;ENSMUST00000210893;ENSMUST00000210312;ENSMUST00000211054	GO:0005739(mitochondrion);GO:0005743(mitochondrial inner membrane);GO:0015031(protein transport);GO:0016020(membrane);GO:0042719(mitochondrial intermembrane space protein transporter complex);GO:0042721(TIM22 mitochondrial import inner membrane insertion complex);GO:0046872(metal ion binding);GO:0046872(metal ion binding)	NA	NA	NA	nonsense_mediated_decay;protein_coding	0.478354	0.798746	0.100257	1.03497	0.264183	8.19702e-28	3.08567e-26	yes
Ttr	transthyretin [Source:MGI Symbol;Acc:MGI:98865]	ENSMUSG00000061808	ENSMUST00000075312	GO:0005179(hormone activity);GO:0005515(protein binding);GO:0005576(extracellular region);GO:0005615(extracellular space);GO:0006144(purine nucleobase metabolic process);GO:0007165(signal transduction);GO:0032991(protein-containing complex);GO:0042562(hormone binding);GO:0042572(retinol metabolic process);GO:0042802(identical protein binding);GO:0044877(protein-containing complex binding);GO:0070…	04918(Thyroid hormone synthesis)	NA	NA	protein_coding	44.0702	48.8091	110.758	127.509	170.981	8.67338e-28	3.25746e-26	yes
Gm7292	predicted gene 7292 [Source:MGI Symbol;Acc:MGI:3645786]	ENSMUSG00000104222	ENSMUST00000194706;ENSMUST00000195277	NA	NA	NA	NA	lncRNA	2.24431	3.59297	2.72154	1.53317	0.47006	8.69287e-28	3.25746e-26	yes
Dgkh	diacylglycerol kinase, eta [Source:MGI Symbol;Acc:MGI:2444188]	ENSMUSG00000034731	ENSMUST00000226342;ENSMUST00000228362;ENSMUST00000074729;ENSMUST00000227767;ENSMUST00000227537	GO:0000166(nucleotide binding);GO:0003951(NAD+ kinase activity);GO:0004143(diacylglycerol kinase activity);GO:0005515(protein binding);GO:0005524(ATP binding);GO:0005737(cytoplasm);GO:0005768(endosome);GO:0005856(cytoskeleton);GO:0005886(plasma membrane);GO:0006654(phosphatidic acid biosynthetic process);GO:0007165(signal transduction);GO:0007205(protein kinase C-activating G protein-coupled rece…	00561(Glycerolipid metabolism);00564(Glycerophospholipid metabolism);01100(Metabolic pathways);04070(Phosphatidylinositol signaling system);04072(Phospholipase D signaling pathway);05231(Choline metabolism in cancer);05231(Choline metabolism in cancer)	K00901	EC:2.7.1.107	protein_coding;nonsense_mediated_decay	0.300942	0.835145	0.181298	0.229248	0.564331	9.70116e-28	3.62704e-26	yes
Mir9-3hg	Mir9-3 host gene [Source:MGI Symbol;Acc:MGI:2142071]	ENSMUSG00000097023	ENSMUST00000182125;ENSMUST00000182937;ENSMUST00000181511;ENSMUST00000182495;ENSMUST00000180881;ENSMUST00000182317;ENSMUST00000183043	NA	NA	NA	NA	lncRNA	0.0954497	0.20176	0.575891	0.132492	0.0321672	1.38395e-27	5.16258e-26	yes
Gm37847	predicted gene, 37847 [Source:MGI Symbol;Acc:MGI:5611075]	ENSMUSG00000102611	ENSMUST00000192163	NA	NA	NA	NA	TEC	0.733915	0.918522	4.23165	3.07716	2.46803	1.41587e-27	5.26971e-26	yes
Gm45774	predicted gene 45774 [Source:MGI Symbol;Acc:MGI:5804889]	ENSMUSG00000110588	ENSMUST00000211992	NA	NA	NA	NA	lncRNA	0.510082	0.967407	2.64201	2.59405	2.68315	1.65776e-27	6.15611e-26	yes
Adgrl1	adhesion G protein-coupled receptor L1 [Source:MGI Symbol;Acc:MGI:1929461]	ENSMUSG00000013033	ENSMUST00000132500;ENSMUST00000124355;ENSMUST00000141158;ENSMUST00000131717;ENSMUST00000131018;ENSMUST00000150674;ENSMUST00000152978;ENSMUST00000045393;ENSMUST00000141661	GO:0004888(transmembrane signaling receptor activity);GO:0004930(G protein-coupled receptor activity);GO:0005886(plasma membrane);GO:0005887(integral component of plasma membrane);GO:0007157(heterophilic cell-cell adhesion via plasma membrane cell adhesion molecules);GO:0007165(signal transduction);GO:0007166(cell surface receptor signaling pathway);GO:0007186(G protein-coupled receptor signaling…	NA	NA	NA	protein_coding;nonsense_mediated_decay;retained_intron	18.7531	6.56398	4.92077	18.3064	10.2029	2.12065e-27	7.85736e-26	yes
Eif4e	eukaryotic translation initiation factor 4E [Source:MGI Symbol;Acc:MGI:95305]	ENSMUSG00000028156	ENSMUST00000200020;ENSMUST00000029803;ENSMUST00000198252;ENSMUST00000196990;ENSMUST00000200100	GO:0000082(G1/S transition of mitotic cell cycle);GO:0000340(RNA 7-methylguanosine cap binding);GO:0000932(P-body);GO:0001662(behavioral fear response);GO:0003723(RNA binding);GO:0003743(translation initiation factor activity);GO:0005515(protein binding);GO:0005634(nucleus);GO:0005737(cytoplasm);GO:0005829(cytosol);GO:0005845(mRNA cap binding complex);GO:0006412(translation);GO:0006413(translatio…	01521(EGFR tyrosine kinase inhibitor resistance);03013(RNA transport);04066(HIF-1 signaling pathway);04150(mTOR signaling pathway);04151(PI3K-Akt signaling pathway);04211(Longevity regulating pathway);04910(Insulin signaling pathway);04910(Insulin signaling pathway)	NA	NA	protein_coding;retained_intron	5.28182	14.9976	17.5125	17.5317	5.715	2.1772e-27	8.04702e-26	yes
Loxl4	lysyl oxidase-like 4 [Source:MGI Symbol;Acc:MGI:1914823]	ENSMUSG00000025185	ENSMUST00000164786;ENSMUST00000026190;ENSMUST00000171432;ENSMUST00000166128;ENSMUST00000164014	GO:0004720(protein-lysine 6-oxidase activity);GO:0005044(scavenger receptor activity);GO:0005507(copper ion binding);GO:0005576(extracellular region);GO:0005615(extracellular space);GO:0006897(endocytosis);GO:0016020(membrane);GO:0016491(oxidoreductase activity);GO:0016641(oxidoreductase activity, acting on the CH-NH2 group of donors, oxygen as acceptor);GO:0018057(peptidyl-lysine oxidation);GO:0…	NA	NA	NA	protein_coding;processed_transcript	0.520394	0.423581	1.19305	2.30557	1.32161	2.1816e-27	8.04702e-26	yes
Tyrp1	tyrosinase-related protein 1 [Source:MGI Symbol;Acc:MGI:98881]	ENSMUSG00000005994	ENSMUST00000102831;ENSMUST00000006151;ENSMUST00000133655;ENSMUST00000133932	GO:0004497(monooxygenase activity);GO:0004503(monophenol monooxygenase activity);GO:0005515(protein binding);GO:0005737(cytoplasm);GO:0006582(melanin metabolic process);GO:0006583(melanin biosynthetic process from tyrosine);GO:0010008(endosome membrane);GO:0016020(membrane);GO:0016021(integral component of membrane);GO:0016491(oxidoreductase activity);GO:0030318(melanocyte differentiation);GO:003…	00350(Tyrosine metabolism);01100(Metabolic pathways);04916(Melanogenesis);04916(Melanogenesis)	NA	NA	protein_coding	2.77032	3.09372	4.10498	7.85485	10.8909	2.32516e-27	8.55742e-26	yes
Aox1	aldehyde oxidase 1 [Source:MGI Symbol;Acc:MGI:88035]	ENSMUSG00000063558	ENSMUST00000001027;ENSMUST00000160168	GO:0004031(aldehyde oxidase activity);GO:0005506(iron ion binding);GO:0005737(cytoplasm);GO:0005829(cytosol);GO:0009055(electron transfer activity);GO:0016491(oxidoreductase activity);GO:0017144(drug metabolic process);GO:0022900(electron transport chain);GO:0042802(identical protein binding);GO:0042803(protein homodimerization activity);GO:0043546(molybdopterin cofactor binding);GO:0046872(metal…	00280(Valine, leucine and isoleucine degradation);00350(Tyrosine metabolism);00380(Tryptophan metabolism);00750(Vitamin B6 metabolism);00760(Nicotinate and nicotinamide metabolism);00830(Retinol metabolism);00982(Drug metabolism - cytochrome P450);01100(Metabolic pathways);04630(JAK-STAT signaling pathway);04630(JAK-STAT signaling pathway)	K00157	EC:1.2.3.1	protein_coding;retained_intron	0.182157	0.104401	0.591992	0.675711	0.367671	2.35562e-27	8.65023e-26	yes
Nupr1	nuclear protein transcription regulator 1 [Source:MGI Symbol;Acc:MGI:1891834]	ENSMUSG00000030717	ENSMUST00000187609;ENSMUST00000032961;ENSMUST00000131174;ENSMUST00000191192;ENSMUST00000151105	GO:0002526(acute inflammatory response);GO:0003677(DNA binding);GO:0003682(chromatin binding);GO:0003713(transcription coactivator activity);GO:0005515(protein binding);GO:0005634(nucleus);GO:0005654(nucleoplasm);GO:0005737(cytoplasm);GO:0006473(protein acetylation);GO:0008285(negative regulation of cell population proliferation);GO:0008584(male gonad development);GO:0009636(response to toxic sub…	05202(Transcriptional misregulation in cancer);05202(Transcriptional misregulation in cancer)	NA	NA	nonsense_mediated_decay;protein_coding;retained_intron;processed_transcript	2.81202	1.7204	6.56542	8.48248	6.01734	2.49412e-27	9.13844e-26	yes
St8sia3	ST8 alpha-N-acetyl-neuraminide alpha-2,8-sialyltransferase 3 [Source:MGI Symbol;Acc:MGI:106019]	ENSMUSG00000056812	ENSMUST00000025477;ENSMUST00000129518;ENSMUST00000237770;ENSMUST00000134064;ENSMUST00000237474;ENSMUST00000139622	GO:0000139(Golgi membrane);GO:0001574(ganglioside biosynthetic process);GO:0003828(alpha-N-acetylneuraminate alpha-2,8-sialyltransferase activity);GO:0005794(Golgi apparatus);GO:0006486(protein glycosylation);GO:0006491(N-glycan processing);GO:0008373(sialyltransferase activity);GO:0009100(glycoprotein metabolic process);GO:0009311(oligosaccharide metabolic process);GO:0016020(membrane);GO:001602…	NA	NA	NA	protein_coding;retained_intron;processed_transcript	3.01152	0.83853	2.84807	1.10344	1.08867	2.64607e-27	9.6737e-26	yes
Itgb2	integrin beta 2 [Source:MGI Symbol;Acc:MGI:96611]	ENSMUSG00000000290	ENSMUST00000000299;ENSMUST00000156644;ENSMUST00000130059	GO:0002523(leukocyte migration involved in inflammatory response);GO:0005886(plasma membrane);GO:0006909(phagocytosis);GO:0007155(cell adhesion);GO:0007159(leukocyte cell-cell adhesion);GO:0007160(cell-matrix adhesion);GO:0007229(integrin-mediated signaling pathway);GO:0007568(aging);GO:0008305(integrin complex);GO:0009986(cell surface);GO:0016020(membrane);GO:0016021(integral component of membra…	04015(Rap1 signaling pathway);04145(Phagosome);04390(Hippo signaling pathway);04514(Cell adhesion molecules);04610(Complement and coagulation cascades);04650(Natural killer cell mediated cytotoxicity);04670(Leukocyte transendothelial migration);04810(Regulation of actin cytoskeleton);05133(Pertussis);05134(Legionellosis);05140(Leishmaniasis);05144(Malaria);05146(Amoebiasis);05150(Staphylococcus a…	NA	NA	protein_coding;nonsense_mediated_decay	0.50402	0.143395	1.06886	1.38254	1.3528	2.8149e-27	1.02682e-25	yes
Tceanc	transcription elongation factor A (SII) N-terminal and central domain containing [Source:MGI Symbol;Acc:MGI:2685236]	ENSMUSG00000051224	ENSMUST00000112188;ENSMUST00000180322	GO:0003674(molecular_function);GO:0005575(cellular_component);GO:0005634(nucleus);GO:0006351(transcription, DNA-templated);GO:0006351(transcription, DNA-templated)	NA	NA	NA	protein_coding	2.13635	1.6245	0.30662	1.84898	2.02387	3.70904e-27	1.34999e-25	yes
Gm17039	predicted gene 17039 [Source:MGI Symbol;Acc:MGI:4937866]	ENSMUSG00000092103	ENSMUST00000165145	NA	NA	NA	NA	lncRNA	0.064274	0	0.24321	0.221702	0.019008	3.73657e-27	1.35702e-25	yes
Vps37c	vacuolar protein sorting 37C [Source:MGI Symbol;Acc:MGI:2147661]	ENSMUSG00000048832	ENSMUST00000235927;ENSMUST00000237240;ENSMUST00000087951;ENSMUST00000237437;ENSMUST00000235921	GO:0000813(ESCRT I complex);GO:0005768(endosome);GO:0006612(protein targeting to membrane);GO:0006623(protein targeting to vacuole);GO:0010008(endosome membrane);GO:0015031(protein transport);GO:0016020(membrane);GO:0031902(late endosome membrane);GO:0043162(ubiquitin-dependent protein catabolic process via the multivesicular body sorting pathway);GO:0043231(intracellular membrane-bounded organel…	04144(Endocytosis);04144(Endocytosis)	NA	NA	protein_coding	23.624	4.80009	24.7094	21.2672	18.8515	3.75698e-27	1.36143e-25	yes
Prdm10	PR domain containing 10 [Source:MGI Symbol;Acc:MGI:2682952]	ENSMUSG00000042496	ENSMUST00000215499;ENSMUST00000215847;ENSMUST00000117389;ENSMUST00000136144;ENSMUST00000074510	GO:0000785(chromatin);GO:0003677(DNA binding);GO:0005515(protein binding);GO:0005634(nucleus);GO:0008168(methyltransferase activity);GO:0010468(regulation of gene expression);GO:0016740(transferase activity);GO:0017053(transcription repressor complex);GO:0032259(methylation);GO:0045944(positive regulation of transcription by RNA polymerase II);GO:0046872(metal ion binding);GO:0046872(metal ion bi…	NA	NA	NA	protein_coding;retained_intron	2.98052	0.679939	1.01151	2.77091	1.86613	3.88091e-27	1.40326e-25	yes
Gm14438	predicted gene 14438 [Source:MGI Symbol;Acc:MGI:3652091]	ENSMUSG00000084323	ENSMUST00000121572	NA	NA	NA	NA	processed_pseudogene	3.68597	8.42446	6.718	3.04227	0.947969	4.74505e-27	1.71195e-25	yes
H2-Q4	histocompatibility 2, Q region locus 4 [Source:MGI Symbol;Acc:MGI:95933]	ENSMUSG00000035929	ENSMUST00000081435;ENSMUST00000173975	GO:0002476(antigen processing and presentation of endogenous peptide antigen via MHC class Ib);GO:0005102(signaling receptor binding);GO:0005615(extracellular space);GO:0005783(endoplasmic reticulum);GO:0005794(Golgi apparatus);GO:0005797(Golgi medial cisterna);GO:0005886(plasma membrane);GO:0009897(external side of plasma membrane);GO:0009986(cell surface);GO:0016020(membrane);GO:0016021(integra…	04144(Endocytosis);04145(Phagosome);04218(Cellular senescence);04514(Cell adhesion molecules);04612(Antigen processing and presentation);04940(Type I diabetes mellitus);05163(Human cytomegalovirus infection);05165(Human papillomavirus infection);05166(Human T-cell leukemia virus 1 infection);05167(Kaposi sarcoma-associated herpesvirus infection);05168(Herpes simplex virus 1 infection);05169(Epste…	NA	NA	protein_coding;retained_intron	2.43661	1.63961	5.46563	6.10272	7.66863	4.78667e-27	1.7232e-25	yes
Gm20139	predicted gene, 20139 [Source:MGI Symbol;Acc:MGI:5012324]	ENSMUSG00000111052	ENSMUST00000216041;ENSMUST00000215762;ENSMUST00000216683	NA	NA	NA	NA	lncRNA	6.23552	3.31457	2.67288	1.06796	3.12254	5.0597e-27	1.81752e-25	yes
Carf	calcium response factor [Source:MGI Symbol;Acc:MGI:2182269]	ENSMUSG00000026017	ENSMUST00000187978;ENSMUST00000130075;ENSMUST00000027171;ENSMUST00000186779;ENSMUST00000150008;ENSMUST00000186107;ENSMUST00000180952;ENSMUST00000191232;ENSMUST00000132949	GO:0000978(RNA polymerase II cis-regulatory region sequence-specific DNA binding);GO:0000981(DNA-binding transcription factor activity, RNA polymerase II-specific);GO:0001228(DNA-binding transcription activator activity, RNA polymerase II-specific);GO:0001652(granular component);GO:0003677(DNA binding);GO:0003700(DNA-binding transcription factor activity);GO:0005515(protein binding);GO:0005634(nu…	NA	NA	NA	protein_coding;nonsense_mediated_decay;retained_intron	1.1587	0.678947	0.196545	0.504812	0.407604	5.18134e-27	1.85717e-25	yes
Helz	helicase with zinc finger domain [Source:MGI Symbol;Acc:MGI:1925705]	ENSMUSG00000020721	ENSMUST00000075012;ENSMUST00000106746;ENSMUST00000100305;ENSMUST00000133862;ENSMUST00000153080;ENSMUST00000141730;ENSMUST00000154847;ENSMUST00000143634	GO:0000166(nucleotide binding);GO:0003723(RNA binding);GO:0004386(helicase activity);GO:0005515(protein binding);GO:0005524(ATP binding);GO:0005634(nucleus);GO:0005829(cytosol);GO:0016787(hydrolase activity);GO:0035194(post-transcriptional gene silencing by RNA);GO:0043186(P granule);GO:0046872(metal ion binding);GO:0046872(metal ion binding)	NA	NA	NA	protein_coding;processed_transcript	4.65469	1.40491	3.25701	1.37343	4.57272	5.39311e-27	1.92888e-25	yes
4930570G19Rik	RIKEN cDNA 4930570G19 gene [Source:MGI Symbol;Acc:MGI:1923158]	ENSMUSG00000085084	ENSMUST00000149387;ENSMUST00000140941;ENSMUST00000139363	NA	NA	NA	NA	lncRNA	3.0883	0.991222	0.770237	0.86577	0.791653	5.46775e-27	1.95135e-25	yes
Pcdhga7	protocadherin gamma subfamily A, 7 [Source:MGI Symbol;Acc:MGI:1935219]	ENSMUSG00000103472	ENSMUST00000192511;ENSMUST00000193476	GO:0003674(molecular_function);GO:0005509(calcium ion binding);GO:0005886(plasma membrane);GO:0005887(integral component of plasma membrane);GO:0007155(cell adhesion);GO:0007156(homophilic cell adhesion via plasma membrane adhesion molecules);GO:0016020(membrane);GO:0016021(integral component of membrane);GO:0016021(integral component of membrane)	NA	NA	NA	protein_coding	1.33943	0.984389	1.04807	1.81045	4.07062	6.65704e-27	2.37065e-25	yes
Pomc	pro-opiomelanocortin-alpha [Source:MGI Symbol;Acc:MGI:97742]	ENSMUSG00000020660	ENSMUST00000020990;ENSMUST00000218089;ENSMUST00000219543	GO:0001664(G protein-coupled receptor binding);GO:0005102(signaling receptor binding);GO:0005179(hormone activity);GO:0005515(protein binding);GO:0005576(extracellular region);GO:0005615(extracellular space);GO:0005737(cytoplasm);GO:0005782(peroxisomal matrix);GO:0006091(generation of precursor metabolites and energy);GO:0007165(signal transduction);GO:0007218(neuropeptide signaling pathway);GO:0…	04024(cAMP signaling pathway);04080(Neuroactive ligand-receptor interaction);04915(Estrogen signaling pathway);04916(Melanogenesis);04920(Adipocytokine signaling pathway);04925(Aldosterone synthesis and secretion);04927(Cortisol synthesis and secretion);04934(Cushing syndrome);04934(Cushing syndrome)	NA	NA	protein_coding	1.78548	2.92818	2.68163	2.64946	0.223132	6.73106e-27	2.39185e-25	yes
Tcf4	transcription factor 4 [Source:MGI Symbol;Acc:MGI:98506]	ENSMUSG00000053477	ENSMUST00000078486;ENSMUST00000114982;ENSMUST00000114985;ENSMUST00000202116;ENSMUST00000114980;ENSMUST00000114978;ENSMUST00000114977;ENSMUST00000146908;ENSMUST00000200813;ENSMUST00000202458;ENSMUST00000209174;ENSMUST00000201094;ENSMUST00000201781;ENSMUST00000201081;ENSMUST00000128706;ENSMUST00000066717;ENSMUST00000200921;ENSMUST00000126946;ENSMUST00000136019;ENSMUST00000155695;ENSMUST00000202350;…	GO:0000122(negative regulation of transcription by RNA polymerase II);GO:0000785(chromatin);GO:0000978(RNA polymerase II cis-regulatory region sequence-specific DNA binding);GO:0000981(DNA-binding transcription factor activity, RNA polymerase II-specific);GO:0001093(TFIIB-class transcription factor binding);GO:0001228(DNA-binding transcription activator activity, RNA polymerase II-specific);GO:00…	NA	NA	NA	protein_coding;retained_intron;processed_transcript	2.9412	2.79092	0.64857	3.36483	2.40704	7.24349e-27	2.5684e-25	yes
Kif4	kinesin family member 4 [Source:MGI Symbol;Acc:MGI:108389]	ENSMUSG00000034311	ENSMUST00000048962;ENSMUST00000156386;ENSMUST00000145319	GO:0000166(nucleotide binding);GO:0000281(mitotic cytokinesis);GO:0003677(DNA binding);GO:0003777(microtubule motor activity);GO:0005524(ATP binding);GO:0005634(nucleus);GO:0005654(nucleoplasm);GO:0005694(chromosome);GO:0005737(cytoplasm);GO:0005829(cytosol);GO:0005856(cytoskeleton);GO:0005874(microtubule);GO:0007018(microtubule-based movement);GO:0007052(mitotic spindle organization);GO:0008017(…	NA	NA	NA	protein_coding;retained_intron;processed_transcript	1.95187	1.39871	1.91868	0.326033	0.94719	8.00511e-27	2.83237e-25	yes
Pcdhga10	protocadherin gamma subfamily A, 10 [Source:MGI Symbol;Acc:MGI:1935227]	ENSMUSG00000102222	ENSMUST00000193404	GO:0003674(molecular_function);GO:0005509(calcium ion binding);GO:0005886(plasma membrane);GO:0005887(integral component of plasma membrane);GO:0007155(cell adhesion);GO:0007156(homophilic cell adhesion via plasma membrane adhesion molecules);GO:0016020(membrane);GO:0016021(integral component of membrane)	NA	NA	NA	protein_coding	0.84115	0.187422	0.892253	1.16963	1.67968	8.98364e-27	3.17178e-25	yes
Nek7	NIMA (never in mitosis gene a)-related expressed kinase 7 [Source:MGI Symbol;Acc:MGI:1890645]	ENSMUSG00000026393	ENSMUST00000027642;ENSMUST00000186017;ENSMUST00000191549	GO:0000166(nucleotide binding);GO:0000922(spindle pole);GO:0004672(protein kinase activity);GO:0004674(protein serine/threonine kinase activity);GO:0005515(protein binding);GO:0005524(ATP binding);GO:0005634(nucleus);GO:0005654(nucleoplasm);GO:0005737(cytoplasm);GO:0005815(microtubule organizing center);GO:0005856(cytoskeleton);GO:0006468(protein phosphorylation);GO:0016301(kinase activity);GO:00…	04621(NOD-like receptor signaling pathway);04621(NOD-like receptor signaling pathway)	K20876	EC:2.7.11.1	protein_coding;retained_intron	6.71903	6.17614	6.47771	1.46775	7.40976	1.20377e-26	4.24097e-25	yes
Gm12070	predicted gene 12070 [Source:MGI Symbol;Acc:MGI:3650751]	ENSMUSG00000069939	ENSMUST00000119551	NA	NA	NA	NA	processed_pseudogene	249.493	379.503	92.5966	249.33	118.078	1.22492e-26	4.30628e-25	yes
Apc	APC, WNT signaling pathway regulator [Source:MGI Symbol;Acc:MGI:88039]	ENSMUSG00000005871	ENSMUST00000171187;ENSMUST00000079362;ENSMUST00000170023;ENSMUST00000170195;ENSMUST00000163295;ENSMUST00000066133;ENSMUST00000167136	GO:0000281(mitotic cytokinesis);GO:0000776(kinetochore);GO:0005515(protein binding);GO:0005634(nucleus);GO:0005654(nucleoplasm);GO:0005737(cytoplasm);GO:0005794(Golgi apparatus);GO:0005813(centrosome);GO:0005874(microtubule);GO:0005886(plasma membrane);GO:0005912(adherens junction);GO:0005923(bicellular tight junction);GO:0006974(cellular response to DNA damage stimulus);GO:0007026(negative regul…	04310(Wnt signaling pathway);04390(Hippo signaling pathway);04550(Signaling pathways regulating pluripotency of stem cells);04810(Regulation of actin cytoskeleton);04934(Cushing syndrome);05010(Alzheimer disease);05022(Pathways of neurodegeneration - multiple diseases);05165(Human papillomavirus infection);05200(Pathways in cancer);05206(MicroRNAs in cancer);05210(Colorectal cancer);05213(Endomet…	NA	NA	protein_coding;retained_intron;nonsense_mediated_decay;processed_transcript	7.86713	7.50992	2.99807	12.8808	14.1503	1.62074e-26	5.6857e-25	yes
Rpl15-ps3	ribosomal protein L15, pseudogene 3 [Source:MGI Symbol;Acc:MGI:3782952]	ENSMUSG00000061167	ENSMUST00000088480	NA	NA	NA	NA	processed_pseudogene	7.59333	28.2737	12.6097	7.09703	8.39348	1.7283e-26	6.05014e-25	yes
9330188P03Rik	RIKEN cDNA 9330188P03 gene [Source:MGI Symbol;Acc:MGI:2686435]	ENSMUSG00000115149	ENSMUST00000227651;ENSMUST00000227476;ENSMUST00000228136;ENSMUST00000226150;ENSMUST00000228796;ENSMUST00000228670;ENSMUST00000227407	NA	NA	NA	NA	retained_intron;lncRNA	0.322528	0.155384	0.599799	1.15895	0.967077	1.84503e-26	6.4451e-25	yes
Gm17634	predicted gene, 17634 [Source:MGI Symbol;Acc:MGI:4937268]	ENSMUSG00000097482	ENSMUST00000181383;ENSMUST00000186958;ENSMUST00000189938	NA	NA	NA	NA	lncRNA	0.971016	0.939783	0.976463	0.0510356	0.147135	1.93619e-26	6.74923e-25	yes
Pigb	phosphatidylinositol glycan anchor biosynthesis, class B [Source:MGI Symbol;Acc:MGI:1891825]	ENSMUSG00000079469	ENSMUST00000183746;ENSMUST00000184776;ENSMUST00000183587;ENSMUST00000183904;ENSMUST00000184389;ENSMUST00000093819;ENSMUST00000185027;ENSMUST00000184035	GO:0000026(alpha-1,2-mannosyltransferase activity);GO:0000030(mannosyltransferase activity);GO:0004376(glycolipid mannosyltransferase activity);GO:0005783(endoplasmic reticulum);GO:0005789(endoplasmic reticulum membrane);GO:0006505(GPI anchor metabolic process);GO:0006506(GPI anchor biosynthetic process);GO:0016020(membrane);GO:0016021(integral component of membrane);GO:0016740(transferase activi…	00563(Glycosylphosphatidylinositol (GPI)-anchor biosynthesis);01100(Metabolic pathways);01100(Metabolic pathways)	NA	NA	nonsense_mediated_decay;retained_intron;protein_coding	1.0737	4.53367	4.82587	5.31449	4.61943	2.04674e-26	7.11954e-25	yes
Pakap	paralemmin A kinase anchor protein [Source:MGI Symbol;Acc:MGI:5141924]	ENSMUSG00000090053	ENSMUST00000102905;ENSMUST00000131201	GO:0005886(plasma membrane);GO:0007015(actin filament organization);GO:0007178(transmembrane receptor protein serine/threonine kinase signaling pathway);GO:0008104(protein localization);GO:0008360(regulation of cell shape);GO:0016020(membrane);GO:0051018(protein kinase A binding);GO:0051018(protein kinase A binding)	NA	NA	NA	protein_coding;retained_intron	0.0317955	0.335527	0	0.264266	0.206907	2.0675e-26	7.1766e-25	yes
Ahdc1	AT hook, DNA binding motif, containing 1 [Source:MGI Symbol;Acc:MGI:2444218]	ENSMUSG00000037692	ENSMUST00000105915;ENSMUST00000105916;ENSMUST00000156677;ENSMUST00000145682;ENSMUST00000142524;ENSMUST00000154646;ENSMUST00000135548;ENSMUST00000044521;ENSMUST00000148518;ENSMUST00000154482;ENSMUST00000105914	GO:0003674(molecular_function);GO:0003677(DNA binding);GO:0005575(cellular_component);GO:0008150(biological_process);GO:0008150(biological_process)	NA	NA	NA	protein_coding;processed_transcript	0.944514	0.872418	2.45505	0.93146	2.89199	2.51861e-26	8.72414e-25	yes
Btbd19	BTB (POZ) domain containing 19 [Source:MGI Symbol;Acc:MGI:1925861]	ENSMUSG00000073771	ENSMUST00000153924;ENSMUST00000183310;ENSMUST00000097915;ENSMUST00000153303;ENSMUST00000143213;ENSMUST00000153257;ENSMUST00000125896;ENSMUST00000123346;ENSMUST00000181979	GO:0003674(molecular_function);GO:0005515(protein binding);GO:0005575(cellular_component);GO:0008150(biological_process);GO:0008150(biological_process)	NA	NA	NA	processed_transcript;protein_coding;retained_intron;nonsense_mediated_decay	0.263431	0.516421	0.525949	0.261505	0.00720884	3.04957e-26	1.05412e-24	yes
Scn8a	sodium channel, voltage-gated, type VIII, alpha [Source:MGI Symbol;Acc:MGI:103169]	ENSMUSG00000023033	ENSMUST00000108910;ENSMUST00000108908;ENSMUST00000200963;ENSMUST00000201549;ENSMUST00000082209;ENSMUST00000201246;ENSMUST00000201438;ENSMUST00000202971;ENSMUST00000202347;ENSMUST00000096198;ENSMUST00000201484;ENSMUST00000202349;ENSMUST00000202452;ENSMUST00000201518;ENSMUST00000108909	GO:0001518(voltage-gated sodium channel complex);GO:0005216(ion channel activity);GO:0005244(voltage-gated ion channel activity);GO:0005248(voltage-gated sodium channel activity);GO:0005261(cation channel activity);GO:0005272(sodium channel activity);GO:0005515(protein binding);GO:0005886(plasma membrane);GO:0006811(ion transport);GO:0006814(sodium ion transport);GO:0016020(membrane);GO:0016021(i…	NA	NA	NA	protein_coding;processed_transcript;retained_intron	5.12858	2.06846	6.03289	2.49538	8.1995	3.17299e-26	1.09448e-24	yes
Nnt	nicotinamide nucleotide transhydrogenase [Source:MGI Symbol;Acc:MGI:109279]	ENSMUSG00000025453	ENSMUST00000099149;ENSMUST00000109204;ENSMUST00000133627;ENSMUST00000144599;ENSMUST00000069902	GO:0016020(membrane);GO:0016021(integral component of membrane);GO:0016491(oxidoreductase activity);GO:0055114(obsolete oxidation-reduction process);GO:0055114(obsolete oxidation-reduction process)	NA	NA	NA	protein_coding;retained_intron	0.624097	0.951141	0.490167	0.162691	1.15985	3.20393e-26	1.10285e-24	yes
Ap5b1	adaptor-related protein complex 5, beta 1 subunit [Source:MGI Symbol;Acc:MGI:2685808]	ENSMUSG00000049562	ENSMUST00000096318;ENSMUST00000235575;ENSMUST00000235542	GO:0003674(molecular_function);GO:0015031(protein transport);GO:0016197(endosomal transport);GO:0030119(AP-type membrane coat adaptor complex);GO:0030119(AP-type membrane coat adaptor complex)	NA	NA	NA	protein_coding	0.492564	0.966974	0.0895805	1.14683	0.768574	3.62106e-26	1.24383e-24	yes
Tmem176a	transmembrane protein 176A [Source:MGI Symbol;Acc:MGI:1913308]	ENSMUSG00000023367	ENSMUST00000101426;ENSMUST00000203461;ENSMUST00000204482;ENSMUST00000203639;ENSMUST00000204400;ENSMUST00000168406	GO:0005515(protein binding);GO:0016020(membrane);GO:0016021(integral component of membrane);GO:2001199(negative regulation of dendritic cell differentiation);GO:2001199(negative regulation of dendritic cell differentiation)	NA	NA	NA	protein_coding;retained_intron;nonsense_mediated_decay	2.25898	2.08591	5.6071	8.28165	5.68738	4.28517e-26	1.4689e-24	yes
Tlr2	toll-like receptor 2 [Source:MGI Symbol;Acc:MGI:1346060]	ENSMUSG00000027995	ENSMUST00000029623	GO:0001530(lipopolysaccharide binding);GO:0001540(amyloid-beta binding);GO:0001666(response to hypoxia);GO:0001774(microglial cell activation);GO:0001775(cell activation);GO:0001817(regulation of cytokine production);GO:0002224(toll-like receptor signaling pathway);GO:0002237(response to molecule of bacterial origin);GO:0002376(immune system process);GO:0002755(MyD88-dependent toll-like receptor …	04145(Phagosome);04151(PI3K-Akt signaling pathway);04620(Toll-like receptor signaling pathway);05132(Salmonella infection);05134(Legionellosis);05140(Leishmaniasis);05142(Chagas disease);05144(Malaria);05145(Toxoplasmosis);05146(Amoebiasis);05152(Tuberculosis);05161(Hepatitis B);05162(Measles);05168(Herpes simplex virus 1 infection);05169(Epstein-Barr virus infection);05170(Human immunodeficiency…	NA	NA	protein_coding	0.132873	0.286145	0.752419	1.28234	0.505532	4.9582e-26	1.69607e-24	yes
Gm42572	predicted gene 42572 [Source:MGI Symbol;Acc:MGI:5662709]	ENSMUSG00000107171	ENSMUST00000202292	NA	NA	NA	NA	TEC	0.345138	1.05265	0.194959	0.108198	0.390665	5.33446e-26	1.82101e-24	yes
Gm37446	predicted gene, 37446 [Source:MGI Symbol;Acc:MGI:5610674]	ENSMUSG00000103985	ENSMUST00000193015	NA	NA	NA	NA	lncRNA	0.255409	0.17459	0.497255	1.1215	0.90735	6.45431e-26	2.19873e-24	yes
Gm28042	predicted gene, 28042 [Source:MGI Symbol;Acc:MGI:5547778]	ENSMUSG00000033852	ENSMUST00000162393	GO:0004620(phospholipase activity);GO:0004623(phospholipase A2 activity);GO:0005509(calcium ion binding);GO:0005544(calcium-dependent phospholipid binding);GO:0005737(cytoplasm);GO:0005829(cytosol);GO:0006629(lipid metabolic process);GO:0009395(phospholipid catabolic process);GO:0016042(lipid catabolic process);GO:0016787(hydrolase activity);GO:0046475(glycerophospholipid catabolic process);GO:00…	NA	NA	NA	nonsense_mediated_decay	3.63408	2.11275	2.43532	0.576532	1.98106	7.08122e-26	2.40732e-24	yes
Tsku	tsukushi, small leucine rich proteoglycan [Source:MGI Symbol;Acc:MGI:2443855]	ENSMUSG00000049580	ENSMUST00000206414;ENSMUST00000094161;ENSMUST00000167405;ENSMUST00000206770;ENSMUST00000179780;ENSMUST00000164726;ENSMUST00000165257;ENSMUST00000165901	GO:0005515(protein binding);GO:0005576(extracellular region);GO:0005615(extracellular space);GO:0005886(plasma membrane);GO:0007275(multicellular organism development);GO:0007399(nervous system development);GO:0008203(cholesterol metabolic process);GO:0010468(regulation of gene expression);GO:0010977(negative regulation of neuron projection development);GO:0021540(corpus callosum morphogenesis);G…	NA	NA	NA	protein_coding;processed_transcript	0.633525	0.258085	1.57335	1.95395	1.23461	7.49372e-26	2.54231e-24	yes
Rpl5-ps1	ribosomal protein L5, pseudogene 1 [Source:MGI Symbol;Acc:MGI:3647110]	ENSMUSG00000082193	ENSMUST00000121367	NA	NA	NA	NA	processed_pseudogene	0.64392	2.80523	3.92224	0.785964	3.39811	7.81456e-26	2.64572e-24	yes
Cd68	CD68 antigen [Source:MGI Symbol;Acc:MGI:88342]	ENSMUSG00000018774	ENSMUST00000018918;ENSMUST00000108654;ENSMUST00000154124	GO:0002437(inflammatory response to antigenic stimulus);GO:0002605(negative regulation of dendritic cell antigen processing and presentation);GO:0005764(lysosome);GO:0005765(lysosomal membrane);GO:0005768(endosome);GO:0005886(plasma membrane);GO:0007568(aging);GO:0010008(endosome membrane);GO:0016020(membrane);GO:0016021(integral component of membrane);GO:0031669(cellular response to nutrient lev…	04142(Lysosome);04142(Lysosome)	NA	NA	protein_coding;processed_transcript	1.13301	1.29565	3.6429	5.96436	3.05257	9.50797e-26	3.21245e-24	yes
Gm45351	predicted gene 45351 [Source:MGI Symbol;Acc:MGI:5791187]	ENSMUSG00000092178	ENSMUST00000210683	NA	NA	NA	NA	unprocessed_pseudogene	0.153601	0	0.424152	0.703797	0.377307	9.83548e-26	3.31631e-24	yes
Card11	caspase recruitment domain family, member 11 [Source:MGI Symbol;Acc:MGI:1916978]	ENSMUSG00000036526	ENSMUST00000085786;ENSMUST00000196169	GO:0001772(immunological synapse);GO:0005515(protein binding);GO:0005737(cytoplasm);GO:0005886(plasma membrane);GO:0007165(signal transduction);GO:0007249(I-kappaB kinase/NF-kappaB signaling);GO:0016020(membrane);GO:0030183(B cell differentiation);GO:0030890(positive regulation of B cell proliferation);GO:0031295(T cell costimulation);GO:0032449(CBM complex);GO:0032743(positive regulation of inte…	04064(NF-kappa B signaling pathway);04660(T cell receptor signaling pathway);04662(B cell receptor signaling pathway);04662(B cell receptor signaling pathway)	NA	NA	protein_coding;retained_intron	0.271067	0	0.122109	0.347457	0.323251	1.08989e-25	3.66739e-24	yes
Gm43580	predicted gene 43580 [Source:MGI Symbol;Acc:MGI:5663717]	ENSMUSG00000107062	ENSMUST00000202892	NA	NA	NA	NA	processed_pseudogene	5.90691	0.249574	2.77352	6.88418	8.30577	1.16009e-25	3.89565e-24	yes
Kcnn3	potassium intermediate/small conductance calcium-activated channel, subfamily N, member 3 [Source:MGI Symbol;Acc:MGI:2153183]	ENSMUSG00000000794	ENSMUST00000124584;ENSMUST00000000811	GO:0005516(calmodulin binding);GO:0005737(cytoplasm);GO:0005886(plasma membrane);GO:0006811(ion transport);GO:0006813(potassium ion transport);GO:0015269(calcium-activated potassium channel activity);GO:0016020(membrane);GO:0016021(integral component of membrane);GO:0016286(small conductance calcium-activated potassium channel activity);GO:0030175(filopodium);GO:0031594(neuromuscular junction);GO…	04911(Insulin secretion);04929(GnRH secretion);04929(GnRH secretion)	NA	NA	retained_intron;protein_coding	0.344342	0.144297	0.239566	0.315557	0.0273402	1.35066e-25	4.52635e-24	yes
Cd44	CD44 antigen [Source:MGI Symbol;Acc:MGI:88338]	ENSMUSG00000005087	ENSMUST00000005218;ENSMUST00000099673;ENSMUST00000111190;ENSMUST00000111194;ENSMUST00000060516;ENSMUST00000111191;ENSMUST00000124624	GO:0004896(cytokine receptor activity);GO:0005540(hyaluronic acid binding);GO:0005794(Golgi apparatus);GO:0005829(cytosol);GO:0005886(plasma membrane);GO:0005902(microvillus);GO:0007155(cell adhesion);GO:0009986(cell surface);GO:0016020(membrane);GO:0016021(integral component of membrane);GO:0016324(apical plasma membrane);GO:0016477(cell migration);GO:0019221(cytokine-mediated signaling pathway)…	04512(ECM-receptor interaction);04640(Hematopoietic cell lineage);05169(Epstein-Barr virus infection);05205(Proteoglycans in cancer);05206(MicroRNAs in cancer);05206(MicroRNAs in cancer)	NA	NA	protein_coding;retained_intron	1.21234	1.09493	3.04285	4.23304	3.15224	1.84972e-25	6.18623e-24	yes
Tyr	tyrosinase [Source:MGI Symbol;Acc:MGI:98880]	ENSMUSG00000004651	ENSMUST00000004770;ENSMUST00000207834;ENSMUST00000207164	GO:0004497(monooxygenase activity);GO:0004503(monophenol monooxygenase activity);GO:0005507(copper ion binding);GO:0005515(protein binding);GO:0005634(nucleus);GO:0005737(cytoplasm);GO:0005829(cytosol);GO:0008283(cell population proliferation);GO:0009411(response to UV);GO:0009637(response to blue light);GO:0016020(membrane);GO:0016021(integral component of membrane);GO:0016491(oxidoreductase act…	00350(Tyrosine metabolism);01100(Metabolic pathways);04916(Melanogenesis);04916(Melanogenesis)	K00505	EC:1.14.18.1	protein_coding;processed_transcript	0.344108	0.385785	0.78214	1.08953	1.54699	1.99136e-25	6.64648e-24	yes
Sned1	sushi, nidogen and EGF-like domains 1 [Source:MGI Symbol;Acc:MGI:3045960]	ENSMUSG00000047793	ENSMUST00000062202;ENSMUST00000165883;ENSMUST00000168122;ENSMUST00000165843;ENSMUST00000163688;ENSMUST00000172289	GO:0005509(calcium ion binding);GO:0005515(protein binding);GO:0007160(cell-matrix adhesion);GO:0007160(cell-matrix adhesion)	NA	NA	NA	protein_coding;retained_intron;processed_transcript	3.10147	1.82518	2.83893	7.02313	6.51097	2.14062e-25	7.13022e-24	yes
Dlx3	distal-less homeobox 3 [Source:MGI Symbol;Acc:MGI:94903]	ENSMUSG00000001510	ENSMUST00000092768	GO:0000978(RNA polymerase II cis-regulatory region sequence-specific DNA binding);GO:0000981(DNA-binding transcription factor activity, RNA polymerase II-specific);GO:0001228(DNA-binding transcription activator activity, RNA polymerase II-specific);GO:0001568(blood vessel development);GO:0001890(placenta development);GO:0003677(DNA binding);GO:0003682(chromatin binding);GO:0005634(nucleus);GO:000…	NA	NA	NA	protein_coding	0.208801	0.205917	0.786545	1.36399	0.923068	2.15963e-25	7.17904e-24	yes
Parp14	poly (ADP-ribose) polymerase family, member 14 [Source:MGI Symbol;Acc:MGI:1919489]	ENSMUSG00000034422	ENSMUST00000042665;ENSMUST00000135669;ENSMUST00000142946	GO:0002376(immune system process);GO:0003714(transcription corepressor activity);GO:0003950(NAD+ ADP-ribosyltransferase activity);GO:0005515(protein binding);GO:0005634(nucleus);GO:0005737(cytoplasm);GO:0005829(cytosol);GO:0005886(plasma membrane);GO:0006471(protein ADP-ribosylation);GO:0010629(negative regulation of gene expression);GO:0016740(transferase activity);GO:0016757(transferase activit…	NA	K15261	EC:2.4.2.30	protein_coding;retained_intron	0.493877	0.484395	0.872689	1.65839	1.68784	2.38099e-25	7.89895e-24	yes
Usp18	ubiquitin specific peptidase 18 [Source:MGI Symbol;Acc:MGI:1344364]	ENSMUSG00000030107	ENSMUST00000032198;ENSMUST00000204710;ENSMUST00000204926;ENSMUST00000203250	GO:0004197(cysteine-type endopeptidase activity);GO:0004843(thiol-dependent ubiquitin-specific protease activity);GO:0005515(protein binding);GO:0005634(nucleus);GO:0005829(cytosol);GO:0006508(proteolysis);GO:0006511(ubiquitin-dependent protein catabolic process);GO:0008233(peptidase activity);GO:0008234(cysteine-type peptidase activity);GO:0009617(response to bacterium);GO:0016579(protein deubiq…	NA	K11846	EC:3.4.19.12	protein_coding;retained_intron	0.458542	0.371867	1.44425	1.69495	1.86639	2.41121e-25	7.98313e-24	yes
Kremen1	kringle containing transmembrane protein 1 [Source:MGI Symbol;Acc:MGI:1933988]	ENSMUSG00000020393	ENSMUST00000151978;ENSMUST00000020662	GO:0003674(molecular_function);GO:0005886(plasma membrane);GO:0006915(apoptotic process);GO:0016020(membrane);GO:0016021(integral component of membrane);GO:0016055(Wnt signaling pathway);GO:0030279(negative regulation of ossification);GO:0043025(neuronal cell body);GO:0048681(negative regulation of axon regeneration);GO:0060173(limb development);GO:0090090(negative regulation of canonical Wnt sig…	NA	NA	NA	protein_coding	4.52427	4.16717	10.6652	15.7624	8.67051	2.47596e-25	8.18109e-24	yes
Slc30a7	solute carrier family 30 (zinc transporter), member 7 [Source:MGI Symbol;Acc:MGI:1913750]	ENSMUSG00000054414	ENSMUST00000067485;ENSMUST00000198571;ENSMUST00000197847;ENSMUST00000197333	GO:0000139(Golgi membrane);GO:0005737(cytoplasm);GO:0005794(Golgi apparatus);GO:0006811(ion transport);GO:0006812(cation transport);GO:0006829(zinc ion transport);GO:0008270(zinc ion binding);GO:0008324(cation transmembrane transporter activity);GO:0016020(membrane);GO:0016021(integral component of membrane);GO:0031410(cytoplasmic vesicle);GO:0031982(vesicle);GO:0032119(sequestering of zinc ion);…	NA	NA	NA	protein_coding;processed_transcript;retained_intron	1.92917	0.414927	1.72103	2.33799	1.76433	2.69705e-25	8.89379e-24	yes
Cdk6	cyclin-dependent kinase 6 [Source:MGI Symbol;Acc:MGI:1277162]	ENSMUSG00000040274	ENSMUST00000165117;ENSMUST00000042410;ENSMUST00000199396;ENSMUST00000199156;ENSMUST00000197385	GO:0000122(negative regulation of transcription by RNA polymerase II);GO:0000166(nucleotide binding);GO:0000307(cyclin-dependent protein kinase holoenzyme complex);GO:0001726(ruffle);GO:0001954(positive regulation of cell-matrix adhesion);GO:0002244(hematopoietic progenitor cell differentiation);GO:0003323(type B pancreatic cell development);GO:0004672(protein kinase activity);GO:0004674(protein …	04110(Cell cycle);04115(p53 signaling pathway);04151(PI3K-Akt signaling pathway);04218(Cellular senescence);04934(Cushing syndrome);05160(Hepatitis C);05162(Measles);05163(Human cytomegalovirus infection);05164(Influenza A);05165(Human papillomavirus infection);05167(Kaposi sarcoma-associated herpesvirus infection);05169(Epstein-Barr virus infection);05200(Pathways in cancer);05203(Viral carcinog…	K02091	EC:2.7.11.22	protein_coding;retained_intron	0.602533	0.0948126	0.517298	0.578127	0.637239	2.9057e-25	9.56272e-24	yes
Dnai3	dynein axonemal intermediate chain 3 [Source:MGI Symbol;Acc:MGI:3045269]	ENSMUSG00000043020	ENSMUST00000160285	GO:0005515(protein binding);GO:0005737(cytoplasm);GO:0005858(axonemal dynein complex);GO:0007018(microtubule-based movement);GO:0030336(negative regulation of cell migration);GO:0034316(negative regulation of Arp2/3 complex-mediated actin nucleation);GO:0036156(inner dynein arm);GO:0036159(inner dynein arm assembly);GO:0045503(dynein light chain binding);GO:0045504(dynein heavy chain binding);GO:…	NA	NA	NA	protein_coding	0.560283	0.701885	0.350007	0.101672	0.0644811	3.20457e-25	1.05253e-23	yes
Mlana	melan-A [Source:MGI Symbol;Acc:MGI:108454]	ENSMUSG00000024806	ENSMUST00000025719;ENSMUST00000235954	GO:0005789(endoplasmic reticulum membrane);GO:0005794(Golgi apparatus);GO:0005802(trans-Golgi network);GO:0016020(membrane);GO:0016021(integral component of membrane);GO:0042470(melanosome);GO:0042470(melanosome)	NA	NA	NA	protein_coding;nonsense_mediated_decay	0.505146	1.88929	2.47698	4.648	3.48979	3.48864e-25	1.14355e-23	yes
Fgr	FGR proto-oncogene, Src family tyrosine kinase [Source:MGI Symbol;Acc:MGI:95527]	ENSMUSG00000028874	ENSMUST00000030693;ENSMUST00000171223;ENSMUST00000124451	GO:0000166(nucleotide binding);GO:0001784(phosphotyrosine residue binding);GO:0001819(positive regulation of cytokine production);GO:0002376(immune system process);GO:0004672(protein kinase activity);GO:0004713(protein tyrosine kinase activity);GO:0004714(transmembrane receptor protein tyrosine kinase activity);GO:0004715(non-membrane spanning protein tyrosine kinase activity);GO:0005102(signalin…	04062(Chemokine signaling pathway);04062(Chemokine signaling pathway)	K08891	EC:2.7.10.2	protein_coding;processed_transcript	0.0296054	0.0173635	0.234977	0.437965	0.170262	3.5177e-25	1.15079e-23	yes
Tead1	TEA domain family member 1 [Source:MGI Symbol;Acc:MGI:101876]	ENSMUSG00000055320	ENSMUST00000059768;ENSMUST00000239404;ENSMUST00000171373;ENSMUST00000172065;ENSMUST00000084705;ENSMUST00000171197;ENSMUST00000069256;ENSMUST00000167060;ENSMUST00000168328;ENSMUST00000210510;ENSMUST00000163593;ENSMUST00000239442	GO:0000978(RNA polymerase II cis-regulatory region sequence-specific DNA binding);GO:0001228(DNA-binding transcription activator activity, RNA polymerase II-specific);GO:0003677(DNA binding);GO:0003700(DNA-binding transcription factor activity);GO:0005634(nucleus);GO:0005654(nucleoplasm);GO:0006355(regulation of transcription, DNA-templated);GO:0035329(hippo signaling);GO:0045944(positive regulat…	04390(Hippo signaling pathway);04392(Hippo signaling pathway - multiple species);04392(Hippo signaling pathway - multiple species)	NA	NA	protein_coding;retained_intron;processed_transcript	1.79471	1.35434	1.58049	1.71358	0.350874	3.88447e-25	1.26826e-23	yes
Tbl1xr1	transducin (beta)-like 1X-linked receptor 1 [Source:MGI Symbol;Acc:MGI:2441730]	ENSMUSG00000027630	ENSMUST00000193734;ENSMUST00000202747;ENSMUST00000200943;ENSMUST00000202647;ENSMUST00000063988;ENSMUST00000192328	GO:0000118(histone deacetylase complex);GO:0000122(negative regulation of transcription by RNA polymerase II);GO:0000976(transcription regulatory region sequence-specific DNA binding);GO:0001835(blastocyst hatching);GO:0002021(response to dietary excess);GO:0003677(DNA binding);GO:0003714(transcription corepressor activity);GO:0005515(protein binding);GO:0005634(nucleus);GO:0005654(nucleoplasm);G…	04310(Wnt signaling pathway);04310(Wnt signaling pathway)	NA	NA	protein_coding;processed_transcript	1.61619	4.5235	1.13887	1.47483	1.75974	4.09202e-25	1.33339e-23	yes
Adat3	adenosine deaminase, tRNA-specific 3 [Source:MGI Symbol;Acc:MGI:1924344]	ENSMUSG00000113640	ENSMUST00000038411;ENSMUST00000221960	GO:0003824(catalytic activity);GO:0008033(tRNA processing);GO:0046872(metal ion binding);GO:0052717(tRNA-specific adenosine-34 deaminase activity);GO:0052717(tRNA-specific adenosine-34 deaminase activity)	NA	NA	NA	protein_coding	0.561456	0.367091	2.07714	1.35004	0.334635	4.16125e-25	1.35327e-23	yes
Spsb2	splA/ryanodine receptor domain and SOCS box containing 2 [Source:MGI Symbol;Acc:MGI:1315199]	ENSMUSG00000038451	ENSMUST00000047760;ENSMUST00000052727;ENSMUST00000112473;ENSMUST00000130160;ENSMUST00000143040	GO:0005515(protein binding);GO:0005737(cytoplasm);GO:0005829(cytosol);GO:0006511(ubiquitin-dependent protein catabolic process);GO:0016567(protein ubiquitination);GO:0019005(SCF ubiquitin ligase complex);GO:0035556(intracellular signal transduction);GO:0043161(proteasome-mediated ubiquitin-dependent protein catabolic process);GO:1990756(ubiquitin ligase-substrate adaptor activity);GO:1990756(ubiq…	NA	NA	NA	protein_coding	1.61038	2.91504	6.72538	5.57172	1.94371	4.18679e-25	1.35889e-23	yes
Cacna1e	calcium channel, voltage-dependent, R type, alpha 1E subunit [Source:MGI Symbol;Acc:MGI:106217]	ENSMUSG00000004110	ENSMUST00000187541;ENSMUST00000188321;ENSMUST00000188965;ENSMUST00000226546;ENSMUST00000186256;ENSMUST00000188384;ENSMUST00000211821	GO:0005216(ion channel activity);GO:0005244(voltage-gated ion channel activity);GO:0005245(voltage-gated calcium channel activity);GO:0005262(calcium channel activity);GO:0005509(calcium ion binding);GO:0005891(voltage-gated calcium channel complex);GO:0006811(ion transport);GO:0006816(calcium ion transport);GO:0016020(membrane);GO:0016021(integral component of membrane);GO:0022843(voltage-gated …	04010(MAPK signaling pathway);04020(Calcium signaling pathway);04930(Type II diabetes mellitus);04930(Type II diabetes mellitus)	NA	NA	protein_coding;retained_intron	0.397495	0.321822	0.287967	0.0667179	0.412801	4.77774e-25	1.54765e-23	yes
Alkbh8	alkB homolog 8, tRNA methyltransferase [Source:MGI Symbol;Acc:MGI:1914917]	ENSMUSG00000025899	ENSMUST00000211933;ENSMUST00000053407;ENSMUST00000211884;ENSMUST00000165105;ENSMUST00000212294;ENSMUST00000212358;ENSMUST00000212817	GO:0000049(tRNA binding);GO:0002098(tRNA wobble uridine modification);GO:0003676(nucleic acid binding);GO:0003723(RNA binding);GO:0003824(catalytic activity);GO:0005506(iron ion binding);GO:0005634(nucleus);GO:0005654(nucleoplasm);GO:0005737(cytoplasm);GO:0005829(cytosol);GO:0006974(cellular response to DNA damage stimulus);GO:0008152(metabolic process);GO:0008168(methyltransferase activity);GO:0…	NA	K10770	EC:2.1.1.229	protein_coding;retained_intron;nonsense_mediated_decay	3.0507	0.993716	0.958897	0.731776	1.55688	4.94538e-25	1.59881e-23	yes
Cebpa	CCAAT/enhancer binding protein (C/EBP), alpha [Source:MGI Symbol;Acc:MGI:99480]	ENSMUSG00000034957	ENSMUST00000042985	GO:0000050(urea cycle);GO:0000122(negative regulation of transcription by RNA polymerase II);GO:0000976(transcription regulatory region sequence-specific DNA binding);GO:0000978(RNA polymerase II cis-regulatory region sequence-specific DNA binding);GO:0000981(DNA-binding transcription factor activity, RNA polymerase II-specific);GO:0001163(RNA polymerase I transcription regulatory region sequence…	04932(Non-alcoholic fatty liver disease);05200(Pathways in cancer);05202(Transcriptional misregulation in cancer);05221(Acute myeloid leukemia)	NA	NA	protein_coding	0.491042	0.243173	1.34957	1.81754	1.1117	5.24297e-25	1.6917e-23	yes
Hdc	histidine decarboxylase [Source:MGI Symbol;Acc:MGI:96062]	ENSMUSG00000027360	ENSMUST00000138752;ENSMUST00000028838;ENSMUST00000132382;ENSMUST00000148591;ENSMUST00000124396	GO:0001692(histamine metabolic process);GO:0001694(histamine biosynthetic process);GO:0003824(catalytic activity);GO:0004398(histidine decarboxylase activity);GO:0005737(cytoplasm);GO:0005829(cytosol);GO:0006520(cellular amino acid metabolic process);GO:0006547(histidine metabolic process);GO:0006548(histidine catabolic process);GO:0016597(amino acid binding);GO:0016829(lyase activity);GO:0016831…	00340(Histidine metabolism);01100(Metabolic pathways);01100(Metabolic pathways)	K01590	EC:4.1.1.22	retained_intron;protein_coding;processed_transcript	1.97837	2.30137	1.12006	0.583105	0.680876	7.24594e-25	2.33342e-23	yes
Olfml3	olfactomedin-like 3 [Source:MGI Symbol;Acc:MGI:1914877]	ENSMUSG00000027848	ENSMUST00000029440;ENSMUST00000154145;ENSMUST00000169286	GO:0005576(extracellular region);GO:0005576(extracellular region)	NA	NA	NA	protein_coding;retained_intron	1.01911	1.20658	0.719145	2.91716	2.48041	7.98621e-25	2.5668e-23	yes
Cd33	CD33 antigen [Source:MGI Symbol;Acc:MGI:99440]	ENSMUSG00000004609	ENSMUST00000205503;ENSMUST00000205687;ENSMUST00000004728;ENSMUST00000039861;ENSMUST00000206977	GO:0005886(plasma membrane);GO:0007155(cell adhesion);GO:0009897(external side of plasma membrane);GO:0016020(membrane);GO:0016021(integral component of membrane);GO:0030246(carbohydrate binding);GO:0033691(sialic acid binding);GO:0033691(sialic acid binding)	04640(Hematopoietic cell lineage);04640(Hematopoietic cell lineage)	NA	NA	protein_coding;retained_intron;processed_transcript	0.110168	0.0347395	0.163274	0.445019	0.238749	8.10475e-25	2.59983e-23	yes
Gm49368	predicted gene, 49368 [Source:MGI Symbol;Acc:MGI:6121583]	ENSMUSG00000108596	ENSMUST00000098015	GO:0003735(structural constituent of ribosome);GO:0005840(ribosome);GO:0006412(translation);GO:0007155(cell adhesion);GO:0007229(integrin-mediated signaling pathway);GO:0008305(integrin complex);GO:0016020(membrane);GO:0016021(integral component of membrane);GO:0046872(metal ion binding)	NA	NA	NA	protein_coding	0.391262	0.06715	0.637359	0.737442	0.790305	8.60789e-25	2.75586e-23	yes
Aif1	allograft inflammatory factor 1 [Source:MGI Symbol;Acc:MGI:1343098]	ENSMUSG00000024397	ENSMUST00000172693;ENSMUST00000173281;ENSMUST00000173324;ENSMUST00000173106;ENSMUST00000174044	GO:0001726(ruffle);GO:0001774(microglial cell activation);GO:0001891(phagocytic cup);GO:0001934(positive regulation of protein phosphorylation);GO:0003779(actin binding);GO:0005509(calcium ion binding);GO:0005515(protein binding);GO:0005634(nucleus);GO:0005737(cytoplasm);GO:0005829(cytosol);GO:0005856(cytoskeleton);GO:0005884(actin filament);GO:0005886(plasma membrane);GO:0006911(phagocytosis, en…	NA	NA	NA	protein_coding;retained_intron	0.232657	0.348501	1.17493	1.89819	0.443343	9.0099e-25	2.87898e-23	yes
Lypd6	LY6/PLAUR domain containing 6 [Source:MGI Symbol;Acc:MGI:2443848]	ENSMUSG00000050447	ENSMUST00000112712;ENSMUST00000053208;ENSMUST00000169232;ENSMUST00000126337;ENSMUST00000128451	GO:0005575(cellular_component);GO:0005576(extracellular region);GO:0005737(cytoplasm);GO:0005886(plasma membrane);GO:0016020(membrane);GO:0030054(cell junction);GO:0030548(acetylcholine receptor regulator activity);GO:0030550(acetylcholine receptor inhibitor activity);GO:0031225(anchored component of membrane);GO:0043005(neuron projection);GO:0045121(membrane raft);GO:0045202(synapse);GO:0090263(…	NA	NA	NA	protein_coding	1.3992	3.70446	5.60741	2.41897	6.0572	9.20327e-25	2.93508e-23	yes
Gm8783	predicted pseudogene 8783 [Source:MGI Symbol;Acc:MGI:3646027]	ENSMUSG00000094388	ENSMUST00000159764	NA	NA	NA	NA	processed_pseudogene	0.591789	1.79184	0.163324	2.92645	0.199914	9.49465e-25	3.02216e-23	yes
Cldn4	claudin 4 [Source:MGI Symbol;Acc:MGI:1313314]	ENSMUSG00000047501	ENSMUST00000051401	GO:0005198(structural molecule activity);GO:0005254(chloride channel activity);GO:0005515(protein binding);GO:0005886(plasma membrane);GO:0005887(integral component of plasma membrane);GO:0005911(cell-cell junction);GO:0005923(bicellular tight junction);GO:0006811(ion transport);GO:0006821(chloride transport);GO:0007155(cell adhesion);GO:0007565(female pregnancy);GO:0007623(circadian rhythm);GO:0…	04514(Cell adhesion molecules);04530(Tight junction);04670(Leukocyte transendothelial migration);05160(Hepatitis C)	NA	NA	protein_coding	0.58637	0.623306	0.125486	0.105609	0	9.5608e-25	3.03735e-23	yes
Itgam	integrin alpha M [Source:MGI Symbol;Acc:MGI:96607]	ENSMUSG00000030786	ENSMUST00000064821;ENSMUST00000106242;ENSMUST00000119696;ENSMUST00000156593;ENSMUST00000120355	GO:0007155(cell adhesion);GO:0007229(integrin-mediated signaling pathway);GO:0008305(integrin complex);GO:0016020(membrane);GO:0016021(integral component of membrane);GO:0046872(metal ion binding);GO:0046872(metal ion binding)	04015(Rap1 signaling pathway);04145(Phagosome);04514(Cell adhesion molecules);04610(Complement and coagulation cascades);04640(Hematopoietic cell lineage);04670(Leukocyte transendothelial migration);04810(Regulation of actin cytoskeleton);05133(Pertussis);05134(Legionellosis);05140(Leishmaniasis);05146(Amoebiasis);05150(Staphylococcus aureus infection);05152(Tuberculosis);05202(Transcriptional mi…	NA	NA	protein_coding;processed_transcript;nonsense_mediated_decay	0.155658	0.0940221	0.378989	0.748375	0.5222	1.20107e-24	3.80832e-23	yes
Malat1	metastasis associated lung adenocarcinoma transcript 1 (non-coding RNA) [Source:MGI Symbol;Acc:MGI:1919539]	ENSMUSG00000092341	ENSMUST00000172812	NA	NA	NA	NA	lncRNA	120.727	377.521	139.07	108.373	154.365	1.25725e-24	3.9788e-23	yes
Gm29125	predicted gene 29125 [Source:MGI Symbol;Acc:MGI:5579831]	ENSMUSG00000101722	ENSMUST00000187121	NA	NA	NA	NA	lncRNA	0.435727	0.062926	0.497719	0.234379	0.020397	1.28897e-24	4.07136e-23	yes
Slc25a37	solute carrier family 25, member 37 [Source:MGI Symbol;Acc:MGI:1914962]	ENSMUSG00000034248	ENSMUST00000184497;ENSMUST00000184914;ENSMUST00000037064;ENSMUST00000183882	GO:0005381(iron ion transmembrane transporter activity);GO:0005739(mitochondrion);GO:0005743(mitochondrial inner membrane);GO:0006811(ion transport);GO:0016020(membrane);GO:0016021(integral component of membrane);GO:0048250(iron import into the mitochondrion);GO:0055072(iron ion homeostasis);GO:0055072(iron ion homeostasis)	NA	NA	NA	retained_intron;nonsense_mediated_decay;protein_coding	6.96339	6.96687	16.9181	24.2649	16.343	1.55026e-24	4.88732e-23	yes
Ppp1r9a	protein phosphatase 1, regulatory subunit 9A [Source:MGI Symbol;Acc:MGI:2442401]	ENSMUSG00000032827	ENSMUST00000175889;ENSMUST00000035813;ENSMUST00000176729;ENSMUST00000164110;ENSMUST00000176263;ENSMUST00000175962;ENSMUST00000168998;ENSMUST00000177456;ENSMUST00000177338;ENSMUST00000065842	GO:0005515(protein binding);GO:0005737(cytoplasm);GO:0005829(cytosol);GO:0005856(cytoskeleton);GO:0007015(actin filament organization);GO:0007399(nervous system development);GO:0008022(protein C-terminus binding);GO:0008157(protein phosphatase 1 binding);GO:0010976(positive regulation of neuron projection development);GO:0014069(postsynaptic density);GO:0015629(actin cytoskeleton);GO:0019722(calc…	NA	NA	NA	protein_coding;nonsense_mediated_decay;retained_intron	3.60649	1.22564	4.52773	4.36218	6.22777	1.78072e-24	5.60314e-23	yes
Sec22c	SEC22 homolog C, vesicle trafficking protein [Source:MGI Symbol;Acc:MGI:2447871]	ENSMUSG00000061536	ENSMUST00000111560;ENSMUST00000078547;ENSMUST00000215056;ENSMUST00000132733;ENSMUST00000154978;ENSMUST00000139193	GO:0005737(cytoplasm);GO:0005783(endoplasmic reticulum);GO:0005789(endoplasmic reticulum membrane);GO:0006888(endoplasmic reticulum to Golgi vesicle-mediated transport);GO:0015031(protein transport);GO:0016020(membrane);GO:0016021(integral component of membrane);GO:0016192(vesicle-mediated transport);GO:0016192(vesicle-mediated transport)	NA	NA	NA	protein_coding;retained_intron;nonsense_mediated_decay	17.7057	12.9762	29.3937	51.1099	38.9721	2.22274e-24	6.98068e-23	yes
Igflr1	IGF-like family receptor 1 [Source:MGI Symbol;Acc:MGI:3655979]	ENSMUSG00000036826	ENSMUST00000172251;ENSMUST00000043850	GO:0005515(protein binding);GO:0005886(plasma membrane);GO:0008150(biological_process);GO:0016020(membrane);GO:0016021(integral component of membrane);GO:0016021(integral component of membrane)	NA	NA	NA	protein_coding	0.637042	0.677804	1.15988	1.32852	0	2.28409e-24	7.15971e-23	yes
Pcdhgb8	protocadherin gamma subfamily B, 8 [Source:MGI Symbol;Acc:MGI:1935200]	ENSMUSG00000103081	ENSMUST00000195764	NA	NA	NA	NA	polymorphic_pseudogene	1.78198	1.27493	1.04174	0.516428	0.329728	2.57309e-24	8.0503e-23	yes
Col1a2	collagen, type I, alpha 2 [Source:MGI Symbol;Acc:MGI:88468]	ENSMUSG00000029661	ENSMUST00000031668;ENSMUST00000203346;ENSMUST00000132029;ENSMUST00000155687;ENSMUST00000124686;ENSMUST00000148864;ENSMUST00000141483	GO:0001501(skeletal system development);GO:0001568(blood vessel development);GO:0002020(protease binding);GO:0005201(extracellular matrix structural constituent);GO:0005515(protein binding);GO:0005576(extracellular region);GO:0005581(collagen trimer);GO:0005584(collagen type I trimer);GO:0005615(extracellular space);GO:0005783(endoplasmic reticulum);GO:0007179(transforming growth factor beta rece…	04151(PI3K-Akt signaling pathway);04510(Focal adhesion);04512(ECM-receptor interaction);04611(Platelet activation);04926(Relaxin signaling pathway);04933(AGE-RAGE signaling pathway in diabetic complications);04974(Protein digestion and absorption);05146(Amoebiasis);05165(Human papillomavirus infection);05205(Proteoglycans in cancer);05205(Proteoglycans in cancer)	NA	NA	protein_coding;retained_intron	0.634321	0.731299	1.55064	2.40617	1.93093	2.87425e-24	8.97551e-23	yes
8430429K09Rik	RIKEN cDNA 8430429K09 gene [Source:MGI Symbol;Acc:MGI:1918773]	ENSMUSG00000034587	ENSMUST00000146456;ENSMUST00000142397;ENSMUST00000136038;ENSMUST00000154397;ENSMUST00000144844	NA	NA	NA	NA	lncRNA	0.466456	0.333569	1.6158	1.54089	1.69666	2.88853e-24	9.00303e-23	yes
Gm6473	predicted gene 6473 [Source:MGI Symbol;Acc:MGI:3645176]	ENSMUSG00000100261	ENSMUST00000188572	NA	NA	NA	NA	unprocessed_pseudogene	0	0.769471	0.134385	0.93454	0.233562	2.96576e-24	9.22633e-23	yes
Timm22	translocase of inner mitochondrial membrane 22 [Source:MGI Symbol;Acc:MGI:1929742]	ENSMUSG00000020843	ENSMUST00000021203;ENSMUST00000120699;ENSMUST00000152183;ENSMUST00000164102	GO:0005515(protein binding);GO:0005739(mitochondrion);GO:0005743(mitochondrial inner membrane);GO:0008320(protein transmembrane transporter activity);GO:0015031(protein transport);GO:0016020(membrane);GO:0016021(integral component of membrane);GO:0030943(mitochondrion targeting sequence binding);GO:0042721(TIM22 mitochondrial import inner membrane insertion complex);GO:0045039(protein insertion i…	NA	NA	NA	protein_coding;nonsense_mediated_decay	3.49335	2.61791	3.94752	9.07887	9.03576	3.02459e-24	9.39162e-23	yes
Pcdha2	protocadherin alpha 2 [Source:MGI Symbol;Acc:MGI:2681880]	ENSMUSG00000104148	ENSMUST00000195590;ENSMUST00000115662	GO:0003674(molecular_function);GO:0005509(calcium ion binding);GO:0005634(nucleus);GO:0005783(endoplasmic reticulum);GO:0005886(plasma membrane);GO:0005887(integral component of plasma membrane);GO:0007155(cell adhesion);GO:0007156(homophilic cell adhesion via plasma membrane adhesion molecules);GO:0016020(membrane);GO:0016021(integral component of membrane);GO:0016021(integral component of membr…	NA	NA	NA	protein_coding	0.875826	0.208745	0.230442	0.969802	0.73372	3.11322e-24	9.64863e-23	yes
Dnm3os	dynamin 3, opposite strand [Source:MGI Symbol;Acc:MGI:3052332]	ENSMUSG00000078190	ENSMUST00000178978;ENSMUST00000139662;ENSMUST00000231582	NA	NA	NA	NA	lncRNA	0.059486	0.184559	0.113434	0.031857	0	3.18496e-24	9.85246e-23	yes
Ndor1	NADPH dependent diflavin oxidoreductase 1 [Source:MGI Symbol;Acc:MGI:1926047]	ENSMUSG00000006471	ENSMUST00000100329;ENSMUST00000114349;ENSMUST00000148589;ENSMUST00000129705;ENSMUST00000132128;ENSMUST00000123472;ENSMUST00000137355;ENSMUST00000147866;ENSMUST00000132591	GO:0003958(NADPH-hemoprotein reductase activity);GO:0005654(nucleoplasm);GO:0005737(cytoplasm);GO:0005829(cytosol);GO:0008219(cell death);GO:0010181(FMN binding);GO:0016226(iron-sulfur cluster assembly);GO:0016491(oxidoreductase activity);GO:0016651(oxidoreductase activity, acting on NAD(P)H);GO:0016709(oxidoreductase activity, acting on paired donors, with incorporation or reduction of molecular…	NA	NA	NA	protein_coding;nonsense_mediated_decay;retained_intron;processed_transcript	5.9641	4.59924	2.19103	2.1307	1.60445	3.23213e-24	9.97966e-23	yes
Gramd1b	GRAM domain containing 1B [Source:MGI Symbol;Acc:MGI:1925037]	ENSMUSG00000040111	ENSMUST00000121357;ENSMUST00000165104;ENSMUST00000137454;ENSMUST00000045682;ENSMUST00000155265;ENSMUST00000216821;ENSMUST00000119373;ENSMUST00000137189;ENSMUST00000118159;ENSMUST00000150977;ENSMUST00000153029;ENSMUST00000239052;ENSMUST00000211853;ENSMUST00000148170	GO:0001786(phosphatidylserine binding);GO:0005783(endoplasmic reticulum);GO:0005789(endoplasmic reticulum membrane);GO:0005886(plasma membrane);GO:0006869(lipid transport);GO:0008289(lipid binding);GO:0015485(cholesterol binding);GO:0015918(sterol transport);GO:0016020(membrane);GO:0016021(integral component of membrane);GO:0042632(cholesterol homeostasis);GO:0043231(intracellular membrane-bounde…	NA	NA	NA	protein_coding;retained_intron;processed_transcript	14.5969	36.644	34.7273	18.0971	10.6197	3.34722e-24	1.03157e-22	yes
Akap5	A kinase (PRKA) anchor protein 5 [Source:MGI Symbol;Acc:MGI:2685104]	ENSMUSG00000021057	ENSMUST00000154078;ENSMUST00000172992;ENSMUST00000095610	GO:0001664(G protein-coupled receptor binding);GO:0001934(positive regulation of protein phosphorylation);GO:0003779(actin binding);GO:0005515(protein binding);GO:0005516(calmodulin binding);GO:0005737(cytoplasm);GO:0005768(endosome);GO:0005856(cytoskeleton);GO:0005886(plasma membrane);GO:0007193(adenylate cyclase-inhibiting G protein-coupled receptor signaling pathway);GO:0007194(negative regula…	NA	NA	NA	protein_coding	0.620717	0.274275	0.176361	0.491014	1.02291	3.45846e-24	1.06386e-22	yes
Ddx60	DExD/H box helicase 60 [Source:MGI Symbol;Acc:MGI:2384570]	ENSMUSG00000037921	ENSMUST00000070631;ENSMUST00000154398;ENSMUST00000153806;ENSMUST00000093485;ENSMUST00000136121	GO:0000166(nucleotide binding);GO:0003676(nucleic acid binding);GO:0003690(double-stranded DNA binding);GO:0003723(RNA binding);GO:0003725(double-stranded RNA binding);GO:0003727(single-stranded RNA binding);GO:0005515(protein binding);GO:0005524(ATP binding);GO:0005737(cytoplasm);GO:0005829(cytosol);GO:0009615(response to virus);GO:0045111(intermediate filament cytoskeleton);GO:0051607(defense r…	NA	K20103	EC:3.6.4.13	protein_coding;retained_intron	0.227629	0.213254	0.488577	0.790296	0.893194	3.76387e-24	1.15566e-22	yes
Sco2	SCO2 cytochrome c oxidase assembly protein [Source:MGI Symbol;Acc:MGI:3818630]	ENSMUSG00000091780	ENSMUST00000167643;ENSMUST00000228977	GO:0001654(eye development);GO:0001701(in utero embryonic development);GO:0003012(muscle system process);GO:0005507(copper ion binding);GO:0005739(mitochondrion);GO:0005743(mitochondrial inner membrane);GO:0006878(cellular copper ion homeostasis);GO:0008535(respiratory chain complex IV assembly);GO:0014823(response to activity);GO:0015035(protein disulfide oxidoreductase activity);GO:0016020(memb…	05230(Central carbon metabolism in cancer);05230(Central carbon metabolism in cancer)	NA	NA	protein_coding	1.47868	3.72989	2.54157	3.57823	0.503155	5.36748e-24	1.64496e-22	yes
Gm37534	predicted gene, 37534 [Source:MGI Symbol;Acc:MGI:5610762]	ENSMUSG00000103427	ENSMUST00000194483	NA	NA	NA	NA	TEC	0.202058	1.00637	0.291643	0.207815	0.374931	5.53974e-24	1.69461e-22	yes
Pcdh7	protocadherin 7 [Source:MGI Symbol;Acc:MGI:1860487]	ENSMUSG00000029108	ENSMUST00000094783;ENSMUST00000191837;ENSMUST00000068110;ENSMUST00000192287;ENSMUST00000192048;ENSMUST00000199310	GO:0005509(calcium ion binding);GO:0005515(protein binding);GO:0005886(plasma membrane);GO:0005887(integral component of plasma membrane);GO:0007155(cell adhesion);GO:0007156(homophilic cell adhesion via plasma membrane adhesion molecules);GO:0016020(membrane);GO:0016021(integral component of membrane);GO:0016021(integral component of membrane)	NA	NA	NA	protein_coding	2.20843	0.961389	4.07959	1.34358	1.69662	5.55343e-24	1.69565e-22	yes
Myo10	myosin X [Source:MGI Symbol;Acc:MGI:107716]	ENSMUSG00000022272	ENSMUST00000110457;ENSMUST00000126076;ENSMUST00000022882;ENSMUST00000127486;ENSMUST00000145587;ENSMUST00000151360;ENSMUST00000125667;ENSMUST00000124966;ENSMUST00000130517;ENSMUST00000131834	GO:0000166(nucleotide binding);GO:0001726(ruffle);GO:0003774(motor activity);GO:0003779(actin binding);GO:0005515(protein binding);GO:0005516(calmodulin binding);GO:0005524(ATP binding);GO:0005547(phosphatidylinositol-3,4,5-trisphosphate binding);GO:0005730(nucleolus);GO:0005737(cytoplasm);GO:0005829(cytosol);GO:0005856(cytoskeleton);GO:0005886(plasma membrane);GO:0005938(cell cortex);GO:0007165(…	04666(Fc gamma R-mediated phagocytosis);04666(Fc gamma R-mediated phagocytosis)	NA	NA	protein_coding;retained_intron;processed_transcript	5.50903	4.35561	12.5415	14.136	14.6242	5.62552e-24	1.71448e-22	yes
Lyz2	lysozyme 2 [Source:MGI Symbol;Acc:MGI:96897]	ENSMUSG00000069516	ENSMUST00000092163	GO:0000137(Golgi cis cisterna);GO:0003796(lysozyme activity);GO:0003824(catalytic activity);GO:0005576(extracellular region);GO:0005615(extracellular space);GO:0005737(cytoplasm);GO:0005788(endoplasmic reticulum lumen);GO:0005795(Golgi stack);GO:0005902(microvillus);GO:0008152(metabolic process);GO:0016787(hydrolase activity);GO:0016798(hydrolase activity, acting on glycosyl bonds);GO:0019835(cyt…	04970(Salivary secretion)	K13915	EC:3.2.1.17	protein_coding	4.67368	3.16975	7.83044	14.9959	6.88099	5.71388e-24	1.7382e-22	yes
Kcnb2	potassium voltage gated channel, Shab-related subfamily, member 2 [Source:MGI Symbol;Acc:MGI:99632]	ENSMUSG00000092083	ENSMUST00000170146;ENSMUST00000175681	GO:0005216(ion channel activity);GO:0005244(voltage-gated ion channel activity);GO:0005249(voltage-gated potassium channel activity);GO:0005251(delayed rectifier potassium channel activity);GO:0005267(potassium channel activity);GO:0005515(protein binding);GO:0005886(plasma membrane);GO:0006811(ion transport);GO:0006813(potassium ion transport);GO:0008076(voltage-gated potassium channel complex);…	NA	NA	NA	protein_coding	1.4933	0.897928	1.09925	0.310739	1.49208	5.97826e-24	1.81528e-22	yes
Lcn2	lipocalin 2 [Source:MGI Symbol;Acc:MGI:96757]	ENSMUSG00000026822	ENSMUST00000050785;ENSMUST00000144569;ENSMUST00000147219;ENSMUST00000136509;ENSMUST00000155830;ENSMUST00000192241	GO:0002020(protease binding);GO:0002376(immune system process);GO:0005506(iron ion binding);GO:0005515(protein binding);GO:0005576(extracellular region);GO:0005615(extracellular space);GO:0005829(cytosol);GO:0006811(ion transport);GO:0006915(apoptotic process);GO:0009615(response to virus);GO:0009617(response to bacterium);GO:0009635(response to herbicide);GO:0010628(positive regulation of gene e…	04657(IL-17 signaling pathway);04657(IL-17 signaling pathway)	NA	NA	protein_coding;retained_intron;processed_transcript	0.801817	1.34872	3.24987	3.88963	2.66303	6.17952e-24	1.87294e-22	yes
Dcbld2	discoidin, CUB and LCCL domain containing 2 [Source:MGI Symbol;Acc:MGI:1920629]	ENSMUSG00000035107	ENSMUST00000046663;ENSMUST00000150817;ENSMUST00000149321;ENSMUST00000134324;ENSMUST00000130409	GO:0005887(integral component of plasma membrane);GO:0009986(cell surface);GO:0016020(membrane);GO:0016021(integral component of membrane);GO:0030308(negative regulation of cell growth);GO:0042060(wound healing);GO:0042060(wound healing)	NA	NA	NA	protein_coding;processed_transcript;retained_intron	3.06263	1.89644	0.712211	1.22751	2.74302	7.42531e-24	2.2464e-22	yes
Gm5466	predicted gene 5466 [Source:MGI Symbol;Acc:MGI:3647828]	ENSMUSG00000083397	ENSMUST00000119395	NA	NA	NA	NA	processed_pseudogene	5.39079	4.21332	2.98863	0.884444	4.41952	8.44393e-24	2.54988e-22	yes
Cldn2	claudin 2 [Source:MGI Symbol;Acc:MGI:1276110]	ENSMUSG00000047230	ENSMUST00000054889;ENSMUST00000172779;ENSMUST00000135224	GO:0005198(structural molecule activity);GO:0005515(protein binding);GO:0005886(plasma membrane);GO:0005911(cell-cell junction);GO:0005923(bicellular tight junction);GO:0007155(cell adhesion);GO:0016020(membrane);GO:0016021(integral component of membrane);GO:0016338(calcium-independent cell-cell adhesion via plasma membrane cell-adhesion molecules);GO:0030054(cell junction);GO:0042802(identical p…	04514(Cell adhesion molecules);04530(Tight junction);04670(Leukocyte transendothelial migration);05160(Hepatitis C);05160(Hepatitis C)	NA	NA	protein_coding	0.774419	1.19475	2.14266	3.03321	3.51337	8.46454e-24	2.55143e-22	yes
Ap1ar	adaptor-related protein complex 1 associated regulatory protein [Source:MGI Symbol;Acc:MGI:2384822]	ENSMUSG00000074238	ENSMUST00000051737;ENSMUST00000200409;ENSMUST00000198626;ENSMUST00000196687;ENSMUST00000199901;ENSMUST00000197744;ENSMUST00000197471;ENSMUST00000200238;ENSMUST00000197450;ENSMUST00000196392	GO:0001920(negative regulation of receptor recycling);GO:0005768(endosome);GO:0005794(Golgi apparatus);GO:0005829(cytosol);GO:0019894(kinesin binding);GO:0030133(transport vesicle);GO:0034315(regulation of Arp2/3 complex-mediated actin nucleation);GO:0034613(cellular protein localization);GO:0035650(AP-1 adaptor complex binding);GO:0048203(vesicle targeting, trans-Golgi to endosome);GO:0071933(Ar…	NA	NA	NA	protein_coding;retained_intron;nonsense_mediated_decay	1.93602	4.71945	1.6044	5.01696	5.37196	1.00328e-23	3.01864e-22	yes
Gm37677	predicted gene, 37677 [Source:MGI Symbol;Acc:MGI:5610905]	ENSMUSG00000103976	ENSMUST00000194520	NA	NA	NA	NA	TEC	0.041317	0.2605	0.0967	0.012561	0.1582	1.01128e-23	3.03716e-22	yes
Rdh16f1	RDH16 family member 1 [Source:MGI Symbol;Acc:MGI:5547782]	ENSMUSG00000099009	ENSMUST00000128247	GO:0016491(oxidoreductase activity);GO:0055114(obsolete oxidation-reduction process)	NA	NA	NA	protein_coding	0.165825	0.222488	0.769405	1.05337	0.242883	1.06744e-23	3.19998e-22	yes
Fosb	FBJ osteosarcoma oncogene B [Source:MGI Symbol;Acc:MGI:95575]	ENSMUSG00000003545	ENSMUST00000003640;ENSMUST00000208230;ENSMUST00000208505;ENSMUST00000208446;ENSMUST00000207334;ENSMUST00000208326	GO:0000978(RNA polymerase II cis-regulatory region sequence-specific DNA binding);GO:0000981(DNA-binding transcription factor activity, RNA polymerase II-specific);GO:0001228(DNA-binding transcription activator activity, RNA polymerase II-specific);GO:0003677(DNA binding);GO:0003690(double-stranded DNA binding);GO:0003700(DNA-binding transcription factor activity);GO:0005634(nucleus);GO:0005654(n…	04380(Osteoclast differentiation);04657(IL-17 signaling pathway);05030(Cocaine addiction);05031(Amphetamine addiction);05034(Alcoholism);05034(Alcoholism)	NA	NA	protein_coding;retained_intron	0.663678	0.423491	0.733455	1.87072	1.54307	1.07375e-23	3.21306e-22	yes
Neto2	neuropilin (NRP) and tolloid (TLL)-like 2 [Source:MGI Symbol;Acc:MGI:1921763]	ENSMUSG00000036902	ENSMUST00000109686;ENSMUST00000216286	GO:0005515(protein binding);GO:0005886(plasma membrane);GO:0014069(postsynaptic density);GO:0016020(membrane);GO:0016021(integral component of membrane);GO:0035255(ionotropic glutamate receptor binding);GO:0045202(synapse);GO:2000312(regulation of kainate selective glutamate receptor activity);GO:2000312(regulation of kainate selective glutamate receptor activity)	NA	NA	NA	protein_coding	3.90308	1.46927	1.56589	1.75631	4.80101	1.08459e-23	3.23962e-22	yes
Mapt	microtubule-associated protein tau [Source:MGI Symbol;Acc:MGI:97180]	ENSMUSG00000018411	ENSMUST00000106992;ENSMUST00000106989;ENSMUST00000144836;ENSMUST00000100347;ENSMUST00000132245;ENSMUST00000132977;ENSMUST00000106993;ENSMUST00000126820;ENSMUST00000106988;ENSMUST00000138384	GO:0000226(microtubule cytoskeleton organization);GO:0001764(neuron migration);GO:0003677(DNA binding);GO:0005515(protein binding);GO:0005576(extracellular region);GO:0005634(nucleus);GO:0005737(cytoplasm);GO:0005829(cytosol);GO:0005856(cytoskeleton);GO:0005874(microtubule);GO:0005886(plasma membrane);GO:0005930(axoneme);GO:0006915(apoptotic process);GO:0007409(axonogenesis);GO:0007416(synapse as…	04010(MAPK signaling pathway);05010(Alzheimer disease);05012(Parkinson disease);05022(Pathways of neurodegeneration - multiple diseases);05022(Pathways of neurodegeneration - multiple diseases)	NA	NA	protein_coding;processed_transcript;retained_intron	4.80563	3.65779	12.3945	3.91376	4.42856	1.10203e-23	3.28577e-22	yes
Timp1	tissue inhibitor of metalloproteinase 1 [Source:MGI Symbol;Acc:MGI:98752]	ENSMUSG00000001131	ENSMUST00000009530;ENSMUST00000115342	GO:0001775(cell activation);GO:0002020(protease binding);GO:0002248(connective tissue replacement involved in inflammatory response wound healing);GO:0004857(enzyme inhibitor activity);GO:0005125(cytokine activity);GO:0005515(protein binding);GO:0005576(extracellular region);GO:0005604(basement membrane);GO:0005615(extracellular space);GO:0007165(signal transduction);GO:0007568(aging);GO:0008083(…	04066(HIF-1 signaling pathway);04066(HIF-1 signaling pathway)	NA	NA	protein_coding	0.536302	0.768087	2.43793	3.6063	0.969422	1.20542e-23	3.58754e-22	yes
Myo5a	myosin VA [Source:MGI Symbol;Acc:MGI:105976]	ENSMUSG00000034593	ENSMUST00000148144;ENSMUST00000136604;ENSMUST00000123128;ENSMUST00000136871;ENSMUST00000129281;ENSMUST00000155282;ENSMUST00000143355;ENSMUST00000142181;ENSMUST00000149823;ENSMUST00000153404;ENSMUST00000149032;ENSMUST00000136731;ENSMUST00000130384	GO:0000146(microfilament motor activity);GO:0000149(SNARE binding);GO:0000166(nucleotide binding);GO:0001726(ruffle);GO:0001750(photoreceptor outer segment);GO:0003774(motor activity);GO:0003779(actin binding);GO:0005509(calcium ion binding);GO:0005515(protein binding);GO:0005516(calmodulin binding);GO:0005524(ATP binding);GO:0005737(cytoplasm);GO:0005764(lysosome);GO:0005769(early endosome);GO:0…	NA	NA	NA	protein_coding;processed_transcript;retained_intron	4.23818	9.80696	9.99707	3.55891	3.66116	1.2088e-23	3.59111e-22	yes
Bbx	bobby sox HMG box containing [Source:MGI Symbol;Acc:MGI:1917758]	ENSMUSG00000022641	ENSMUST00000066037;ENSMUST00000138166;ENSMUST00000089404;ENSMUST00000089399;ENSMUST00000142818;ENSMUST00000131695;ENSMUST00000114477;ENSMUST00000114488	GO:0000977(RNA polymerase II transcription regulatory region sequence-specific DNA binding);GO:0000981(DNA-binding transcription factor activity, RNA polymerase II-specific);GO:0003677(DNA binding);GO:0005634(nucleus);GO:0005654(nucleoplasm);GO:0005829(cytosol);GO:0006357(regulation of transcription by RNA polymerase II);GO:0060348(bone development);GO:1990837(sequence-specific double-stranded DN…	NA	NA	NA	protein_coding;retained_intron;processed_transcript	1.20291	1.88038	0.613763	2.43473	2.60385	1.44791e-23	4.29372e-22	yes
Gnb3	guanine nucleotide binding protein (G protein), beta 3 [Source:MGI Symbol;Acc:MGI:95785]	ENSMUSG00000023439	ENSMUST00000140233;ENSMUST00000129251;ENSMUST00000135996;ENSMUST00000024206	GO:0003924(GTPase activity);GO:0005515(protein binding);GO:0005737(cytoplasm);GO:0005834(heterotrimeric G-protein complex);GO:0006884(cell volume homeostasis);GO:0007165(signal transduction);GO:0007186(G protein-coupled receptor signaling pathway);GO:0010468(regulation of gene expression);GO:0010906(regulation of glucose metabolic process);GO:0030425(dendrite);GO:0030507(spectrin binding);GO:0031…	04014(Ras signaling pathway);04062(Chemokine signaling pathway);04151(PI3K-Akt signaling pathway);04371(Apelin signaling pathway);04713(Circadian entrainment);04723(Retrograde endocannabinoid signaling);04724(Glutamatergic synapse);04725(Cholinergic synapse);04726(Serotonergic synapse);04727(GABAergic synapse);04728(Dopaminergic synapse);04742(Taste transduction);04926(Relaxin signaling pathway);…	NA	NA	processed_transcript;retained_intron;protein_coding	159.693	145.8	421.123	460.823	382.831	1.50805e-23	4.46404e-22	yes
Lrrc4	leucine rich repeat containing 4 [Source:MGI Symbol;Acc:MGI:2182081]	ENSMUSG00000049939	ENSMUST00000062304;ENSMUST00000171353	GO:0005515(protein binding);GO:0005886(plasma membrane);GO:0016020(membrane);GO:0016021(integral component of membrane);GO:0030054(cell junction);GO:0043197(dendritic spine);GO:0044309(neuron spine);GO:0045202(synapse);GO:0045211(postsynaptic membrane);GO:0050804(modulation of chemical synaptic transmission);GO:0050808(synapse organization);GO:0060076(excitatory synapse);GO:0097119(postsynaptic d…	04360(Axon guidance);04514(Cell adhesion molecules);04514(Cell adhesion molecules)	NA	NA	protein_coding	7.35056	6.1377	6.5886	8.90717	1.7706	1.66692e-23	4.92548e-22	yes
Mettl7a1	methyltransferase like 7A1 [Source:MGI Symbol;Acc:MGI:1916523]	ENSMUSG00000054619	ENSMUST00000067752;ENSMUST00000229588;ENSMUST00000229217;ENSMUST00000230472;ENSMUST00000230018;ENSMUST00000231166;ENSMUST00000229574;ENSMUST00000230252	GO:0005811(lipid droplet);GO:0008168(methyltransferase activity);GO:0016020(membrane);GO:0016021(integral component of membrane);GO:0016740(transferase activity);GO:0032259(methylation);GO:0032259(methylation)	NA	NA	NA	protein_coding;nonsense_mediated_decay	4.20891	3.84723	5.27133	6.40186	1.14393	1.86843e-23	5.51104e-22	yes
Fam220a	family with sequence similarity 220, member A [Source:MGI Symbol;Acc:MGI:1914488]	ENSMUSG00000118332	ENSMUST00000169329;ENSMUST00000101434;ENSMUST00000067145;ENSMUST00000119488;ENSMUST00000118121	GO:0000122(negative regulation of transcription by RNA polymerase II);GO:0005515(protein binding);GO:0005634(nucleus);GO:0006470(protein dephosphorylation);GO:0032092(positive regulation of protein binding);GO:0097677(STAT family protein binding);GO:0097677(STAT family protein binding)	NA	NA	NA	protein_coding;nonsense_mediated_decay	6.33175	1.59426	6.54269	7.49246	8.07857	1.93829e-23	5.70687e-22	yes
Cfi	complement component factor i [Source:MGI Symbol;Acc:MGI:105937]	ENSMUSG00000058952	ENSMUST00000077918;ENSMUST00000200206	GO:0002376(immune system process);GO:0004252(serine-type endopeptidase activity);GO:0005044(scavenger receptor activity);GO:0005515(protein binding);GO:0005576(extracellular region);GO:0005615(extracellular space);GO:0005634(nucleus);GO:0006508(proteolysis);GO:0006897(endocytosis);GO:0006956(complement activation);GO:0006958(complement activation, classical pathway);GO:0008233(peptidase activity)…	04610(Complement and coagulation cascades);05150(Staphylococcus aureus infection);05150(Staphylococcus aureus infection)	K01333	EC:3.4.21.45	protein_coding	0.597579	1.38556	2.25138	3.54474	2.72957	2.02299e-23	5.94564e-22	yes
Zfp788	zinc finger protein 788 [Source:MGI Symbol;Acc:MGI:1914857]	ENSMUSG00000074165	ENSMUST00000045720;ENSMUST00000170770;ENSMUST00000100275;ENSMUST00000098508;ENSMUST00000154942;ENSMUST00000140964;ENSMUST00000131180	GO:0000978(RNA polymerase II cis-regulatory region sequence-specific DNA binding);GO:0001228(DNA-binding transcription activator activity, RNA polymerase II-specific);GO:0005634(nucleus);GO:0006355(regulation of transcription, DNA-templated);GO:0006357(regulation of transcription by RNA polymerase II);GO:0045944(positive regulation of transcription by RNA polymerase II);GO:0046872(metal ion bindi…	05168(Herpes simplex virus 1 infection);05168(Herpes simplex virus 1 infection)	NA	NA	protein_coding	6.34337	8.35592	10.656	2.82544	3.55385	2.20552e-23	6.47057e-22	yes
Gm29695	predicted gene, 29695 [Source:MGI Symbol;Acc:MGI:5588854]	ENSMUSG00000118219	ENSMUST00000188175	NA	NA	NA	NA	protein_coding	0.877094	0.827413	0.988713	1.18389	0.155931	2.25656e-23	6.60856e-22	yes
Rtkn2	rhotekin 2 [Source:MGI Symbol;Acc:MGI:2158417]	ENSMUSG00000037846	ENSMUST00000117086;ENSMUST00000105437;ENSMUST00000118160;ENSMUST00000147556;ENSMUST00000068994	GO:0003674(molecular_function);GO:0005634(nucleus);GO:0005737(cytoplasm);GO:0005886(plasma membrane);GO:0007165(signal transduction);GO:0008284(positive regulation of cell population proliferation);GO:0030097(hemopoiesis);GO:0051092(positive regulation of NF-kappaB transcription factor activity);GO:1901224(positive regulation of NIK/NF-kappaB signaling);GO:2001243(negative regulation of intrinsic…	NA	NA	NA	protein_coding;nonsense_mediated_decay	0.450632	0.102395	0.772705	0.847675	0.693981	3.01923e-23	8.82644e-22	yes
2610001J05Rik	RIKEN cDNA 2610001J05 gene [Source:MGI Symbol;Acc:MGI:1913770]	ENSMUSG00000052419	ENSMUST00000139231;ENSMUST00000155856;ENSMUST00000185219	GO:0003674(molecular_function);GO:0005575(cellular_component);GO:0008150(biological_process);GO:0016020(membrane);GO:0016021(integral component of membrane);GO:0016021(integral component of membrane)	NA	NA	NA	protein_coding	3.16408	2.98756	9.00357	3.74757	8.53792	3.06986e-23	8.95856e-22	yes
Gbp6	guanylate binding protein 6 [Source:MGI Symbol;Acc:MGI:2140937]	ENSMUSG00000104713	ENSMUST00000200045;ENSMUST00000199944;ENSMUST00000196520	GO:0003924(GTPase activity);GO:0005525(GTP binding);GO:0009617(response to bacterium);GO:0020005(symbiont-containing vacuole membrane);GO:0031410(cytoplasmic vesicle);GO:0035458(cellular response to interferon-beta);GO:0042832(defense response to protozoan);GO:0044406(adhesion of symbiont to host);GO:0050830(defense response to Gram-positive bacterium);GO:0071222(cellular response to lipopolysacc…	NA	NA	NA	nonsense_mediated_decay;retained_intron;protein_coding	0.731327	0.429982	1.07304	2.10407	1.60277	3.10113e-23	9.03381e-22	yes
Dcaf10	DDB1 and CUL4 associated factor 10 [Source:MGI Symbol;Acc:MGI:2140179]	ENSMUSG00000035572	ENSMUST00000107798;ENSMUST00000155551	GO:0003674(molecular_function);GO:0005515(protein binding);GO:0008150(biological_process);GO:0016567(protein ubiquitination);GO:0080008(Cul4-RING E3 ubiquitin ligase complex);GO:0080008(Cul4-RING E3 ubiquitin ligase complex)	NA	NA	NA	processed_transcript;protein_coding	1.43459	3.13146	1.36413	1.19744	3.94131	3.48172e-23	1.01246e-21	yes
Mettl27	methyltransferase like 27 [Source:MGI Symbol;Acc:MGI:1933146]	ENSMUSG00000040557	ENSMUST00000111221;ENSMUST00000047196;ENSMUST00000111218;ENSMUST00000201847;ENSMUST00000111219;ENSMUST00000136246;ENSMUST00000136815;ENSMUST00000148286	GO:0008168(methyltransferase activity);GO:0008168(methyltransferase activity)	NA	NA	NA	protein_coding;processed_transcript	2.41684	1.35972	0.558685	2.80967	1.05785	3.78163e-23	1.09774e-21	yes
Ttc39aos1	Ttc39a opposite strand RNA 1 [Source:MGI Symbol;Acc:MGI:3651956]	ENSMUSG00000085873	ENSMUST00000154561;ENSMUST00000150239	NA	NA	NA	NA	lncRNA	4.4149	1.6192	7.03693	10.4236	7.0397	3.88979e-23	1.12715e-21	yes
Gm5898	predicted gene 5898 [Source:MGI Symbol;Acc:MGI:3644921]	ENSMUSG00000081788	ENSMUST00000121016	NA	NA	NA	NA	processed_pseudogene	0.671544	2.53767	0.792136	0.554546	0.585959	3.93194e-23	1.13736e-21	yes
Ppfibp2	PTPRF interacting protein, binding protein 2 (liprin beta 2) [Source:MGI Symbol;Acc:MGI:894649]	ENSMUSG00000036528	ENSMUST00000098134;ENSMUST00000208504;ENSMUST00000040056;ENSMUST00000208956;ENSMUST00000239294;ENSMUST00000207852	GO:0005515(protein binding);GO:0007528(neuromuscular junction development);GO:0042802(identical protein binding);GO:0048786(presynaptic active zone);GO:0050808(synapse organization);GO:0098793(presynapse);GO:0098793(presynapse)	NA	NA	NA	protein_coding;retained_intron	0.10413	0.0546723	0.199073	0.398307	0.279753	4.19403e-23	1.21105e-21	yes
Duxbl1	double homeobox B-like 1 [Source:MGI Symbol;Acc:MGI:1916048]	ENSMUSG00000048502	ENSMUST00000049793;ENSMUST00000172667;ENSMUST00000173580;ENSMUST00000173155;ENSMUST00000172465	GO:0000977(RNA polymerase II transcription regulatory region sequence-specific DNA binding);GO:0000981(DNA-binding transcription factor activity, RNA polymerase II-specific);GO:0003674(molecular_function);GO:0003677(DNA binding);GO:0005634(nucleus);GO:0006357(regulation of transcription by RNA polymerase II);GO:0008150(biological_process);GO:0045580(regulation of T cell differentiation);GO:004558…	NA	NA	NA	protein_coding;processed_transcript	2.4696	2.48873	1.36331	0.754322	0.728938	4.34509e-23	1.25248e-21	yes
Cbx3-ps6	chromobox 3, pseudogene 6 [Source:MGI Symbol;Acc:MGI:3646710]	ENSMUSG00000057886	ENSMUST00000181108	NA	NA	NA	NA	processed_pseudogene	1.65022	8.00633	1.68212	1.94683	3.01944	5.16869e-23	1.48728e-21	yes
Xlr3b	X-linked lymphocyte-regulated 3B [Source:MGI Symbol;Acc:MGI:109505]	ENSMUSG00000073125	ENSMUST00000138149;ENSMUST00000101486;ENSMUST00000137641	GO:0000795(synaptonemal complex);GO:0003674(molecular_function);GO:0007286(spermatid development);GO:0051321(meiotic cell cycle);GO:0051965(positive regulation of synapse assembly);GO:0061003(positive regulation of dendritic spine morphogenesis);GO:0061003(positive regulation of dendritic spine morphogenesis)	NA	NA	NA	retained_intron;protein_coding	1.29226	0.60779	1.14208	3.25708	1.62051	5.4651e-23	1.56983e-21	yes
Agtpbp1	ATP/GTP binding protein 1 [Source:MGI Symbol;Acc:MGI:2159437]	ENSMUSG00000021557	ENSMUST00000170555;ENSMUST00000109830;ENSMUST00000165477;ENSMUST00000164215;ENSMUST00000022040;ENSMUST00000225133;ENSMUST00000169434;ENSMUST00000171606;ENSMUST00000224397;ENSMUST00000165370;ENSMUST00000163284;ENSMUST00000165598;ENSMUST00000170378;ENSMUST00000168141;ENSMUST00000165851;ENSMUST00000169745;ENSMUST00000166585;ENSMUST00000151827;ENSMUST00000167096;ENSMUST00000166276;ENSMUST00000167593;…	GO:0001754(eye photoreceptor cell differentiation);GO:0004180(carboxypeptidase activity);GO:0004181(metallocarboxypeptidase activity);GO:0005515(protein binding);GO:0005634(nucleus);GO:0005730(nucleolus);GO:0005737(cytoplasm);GO:0005739(mitochondrion);GO:0005829(cytosol);GO:0006508(proteolysis);GO:0007005(mitochondrion organization);GO:0007628(adult walking behavior);GO:0008233(peptidase activity…	NA	K23435	EC:3.4.17.24	nonsense_mediated_decay;protein_coding;retained_intron;processed_transcript	7.34496	5.38278	15.8596	19.5389	15.2574	5.624e-23	1.61267e-21	yes
Gm49542	predicted gene, 49542 [Source:MGI Symbol;Acc:MGI:6155246]	ENSMUSG00000115190	ENSMUST00000227349	NA	NA	NA	NA	lncRNA	0.808753	0.388731	0.063917	0.763017	0.505453	5.87291e-23	1.68112e-21	yes
Asap2	ArfGAP with SH3 domain, ankyrin repeat and PH domain 2 [Source:MGI Symbol;Acc:MGI:2685438]	ENSMUSG00000052632	ENSMUST00000101562;ENSMUST00000050990;ENSMUST00000064595;ENSMUST00000174530	GO:0005096(GTPase activator activity);GO:0005515(protein binding);GO:0005575(cellular_component);GO:0005737(cytoplasm);GO:0005794(Golgi apparatus);GO:0005886(plasma membrane);GO:0016020(membrane);GO:0032580(Golgi cisterna membrane);GO:0043547(positive regulation of GTPase activity);GO:0046872(metal ion binding);GO:0046872(metal ion binding)	04144(Endocytosis);04666(Fc gamma R-mediated phagocytosis);04666(Fc gamma R-mediated phagocytosis)	NA	NA	protein_coding;processed_transcript	8.14299	2.22676	6.79099	3.71901	8.53521	6.15529e-23	1.7589e-21	yes
Fbln1	fibulin 1 [Source:MGI Symbol;Acc:MGI:95487]	ENSMUSG00000006369	ENSMUST00000057410;ENSMUST00000109432;ENSMUST00000160798	GO:0001933(negative regulation of protein phosphorylation);GO:0001968(fibronectin binding);GO:0005178(integrin binding);GO:0005201(extracellular matrix structural constituent);GO:0005509(calcium ion binding);GO:0005515(protein binding);GO:0005576(extracellular region);GO:0005604(basement membrane);GO:0005615(extracellular space);GO:0007162(negative regulation of cell adhesion);GO:0007566(embryo i…	NA	NA	NA	protein_coding;processed_transcript	7.33849	9.76725	16.2109	24.1864	25.5957	6.19509e-23	1.76721e-21	yes
Gm5641	predicted gene 5641 [Source:MGI Symbol;Acc:MGI:3645731]	ENSMUSG00000069014	ENSMUST00000198699;ENSMUST00000091130	NA	NA	NA	NA	transcribed_processed_pseudogene;processed_transcript	6.65151	11.9025	5.56416	3.62682	14.6636	6.47029e-23	1.84252e-21	yes
1500035N22Rik	RIKEN cDNA 1500035N22 gene [Source:MGI Symbol;Acc:MGI:1917508]	ENSMUSG00000059631	ENSMUST00000075081	NA	NA	NA	NA	lncRNA	0.291445	0.312366	1.29243	1.21965	0	6.57115e-23	1.86802e-21	yes
Clu	clusterin [Source:MGI Symbol;Acc:MGI:88423]	ENSMUSG00000022037	ENSMUST00000138665;ENSMUST00000022616;ENSMUST00000146990;ENSMUST00000153460;ENSMUST00000138191;ENSMUST00000128539;ENSMUST00000144619;ENSMUST00000152903;ENSMUST00000127387	GO:0000902(cell morphogenesis);GO:0001540(amyloid-beta binding);GO:0001774(microglial cell activation);GO:0002434(immune complex clearance);GO:0005102(signaling receptor binding);GO:0005515(protein binding);GO:0005576(extracellular region);GO:0005615(extracellular space);GO:0005634(nucleus);GO:0005737(cytoplasm);GO:0005739(mitochondrion);GO:0005743(mitochondrial inner membrane);GO:0005783(endopla…	04610(Complement and coagulation cascades);04610(Complement and coagulation cascades)	NA	NA	nonsense_mediated_decay;protein_coding;retained_intron	125.111	165.891	316.386	465.518	343.493	7.24101e-23	2.0549e-21	yes
Atg14	autophagy related 14 [Source:MGI Symbol;Acc:MGI:1261775]	ENSMUSG00000037526	ENSMUST00000042988;ENSMUST00000226299;ENSMUST00000227971;ENSMUST00000228784	GO:0000045(autophagosome assembly);GO:0000421(autophagosome membrane);GO:0000423(mitophagy);GO:0001932(regulation of protein phosphorylation);GO:0001933(negative regulation of protein phosphorylation);GO:0001934(positive regulation of protein phosphorylation);GO:0005515(protein binding);GO:0005737(cytoplasm);GO:0005776(autophagosome);GO:0005783(endoplasmic reticulum);GO:0005789(endoplasmic reticu…	04140(Autophagy - animal);05010(Alzheimer disease);05014(Amyotrophic lateral sclerosis);05016(Huntington disease);05017(Spinocerebellar ataxia);05022(Pathways of neurodegeneration - multiple diseases);05167(Kaposi sarcoma-associated herpesvirus infection);05167(Kaposi sarcoma-associated herpesvirus infection)	NA	NA	protein_coding;retained_intron	5.95752	1.41664	6.53955	5.9565	5.8921	7.52632e-23	2.1322e-21	yes
Zfp148	zinc finger protein 148 [Source:MGI Symbol;Acc:MGI:1332234]	ENSMUSG00000022811	ENSMUST00000165418;ENSMUST00000231732;ENSMUST00000232023	GO:0000122(negative regulation of transcription by RNA polymerase II);GO:0000976(transcription regulatory region sequence-specific DNA binding);GO:0000978(RNA polymerase II cis-regulatory region sequence-specific DNA binding);GO:0001227(DNA-binding transcription repressor activity, RNA polymerase II-specific);GO:0003677(DNA binding);GO:0003690(double-stranded DNA binding);GO:0003700(DNA-binding t…	NA	NA	NA	protein_coding;processed_transcript	8.40824	1.98458	7.34565	8.05774	7.98708	8.56265e-23	2.42163e-21	yes
Krt18	keratin 18 [Source:MGI Symbol;Acc:MGI:96692]	ENSMUSG00000023043	ENSMUST00000023803	GO:0005198(structural molecule activity);GO:0005515(protein binding);GO:0005615(extracellular space);GO:0005634(nucleus);GO:0005730(nucleolus);GO:0005737(cytoplasm);GO:0005815(microtubule organizing center);GO:0005829(cytosol);GO:0005882(intermediate filament);GO:0005886(plasma membrane);GO:0009750(response to fructose);GO:0009897(external side of plasma membrane);GO:0016363(nuclear matrix);GO:00…	04915(Estrogen signaling pathway);05150(Staphylococcus aureus infection)	NA	NA	protein_coding	32.9713	39.0341	88.1784	99.8905	37.8006	8.63322e-23	2.43741e-21	yes
Gvin1	GTPase, very large interferon inducible 1 [Source:MGI Symbol;Acc:MGI:1921808]	ENSMUSG00000045868	ENSMUST00000183409;ENSMUST00000006667	GO:0005525(GTP binding);GO:0005634(nucleus);GO:0005737(cytoplasm);GO:0005737(cytoplasm)	NA	NA	NA	protein_coding	0.162851	0	0.166562	0.157461	0.159637	9.90158e-23	2.79072e-21	yes
Rnf144b	ring finger protein 144B [Source:MGI Symbol;Acc:MGI:2384986]	ENSMUSG00000038068	ENSMUST00000110111;ENSMUST00000068891	GO:0000151(ubiquitin ligase complex);GO:0000209(protein polyubiquitination);GO:0004842(ubiquitin-protein transferase activity);GO:0005737(cytoplasm);GO:0005739(mitochondrion);GO:0006511(ubiquitin-dependent protein catabolic process);GO:0006915(apoptotic process);GO:0016020(membrane);GO:0016021(integral component of membrane);GO:0016567(protein ubiquitination);GO:0016740(transferase activity);GO:0…	NA	K11975	EC:2.3.2.31	protein_coding	8.13477	5.67339	16.0249	21.3203	17.2835	1.02723e-22	2.89027e-21	yes
Ldhd	lactate dehydrogenase D [Source:MGI Symbol;Acc:MGI:106428]	ENSMUSG00000031958	ENSMUST00000173909;ENSMUST00000070004;ENSMUST00000173521	GO:0003824(catalytic activity);GO:0004458(D-lactate dehydrogenase (cytochrome) activity);GO:0005515(protein binding);GO:0005739(mitochondrion);GO:0005743(mitochondrial inner membrane);GO:0006754(ATP biosynthetic process);GO:0008720(D-lactate dehydrogenase activity);GO:0016491(oxidoreductase activity);GO:0050660(flavin adenine dinucleotide binding);GO:0055114(obsolete oxidation-reduction process);…	00620(Pyruvate metabolism);01100(Metabolic pathways);01100(Metabolic pathways)	K00102	EC:1.1.2.4	retained_intron;protein_coding	0.580888	0.506342	0.542857	1.384	0.213947	1.07022e-22	3.00609e-21	yes
Ccdc71	coiled-coil domain containing 71 [Source:MGI Symbol;Acc:MGI:1919704]	ENSMUSG00000049305	ENSMUST00000193170;ENSMUST00000061209;ENSMUST00000193269	GO:0003674(molecular_function);GO:0005575(cellular_component);GO:0005575(cellular_component)	NA	NA	NA	protein_coding	2.59568	9.51456	11.3456	10.9113	9.67252	1.18654e-22	3.32716e-21	yes
Gm10241	predicted pseudogene 10241 [Source:MGI Symbol;Acc:MGI:3704461]	ENSMUSG00000084838	ENSMUST00000117664	NA	NA	NA	NA	processed_pseudogene	213.389	112.795	249.374	238.356	66.7131	1.23939e-22	3.46944e-21	yes
Car12	carbonic anhydrase 12 [Source:MGI Symbol;Acc:MGI:1923709]	ENSMUSG00000032373	ENSMUST00000071889;ENSMUST00000085420;ENSMUST00000217394;ENSMUST00000123195;ENSMUST00000152011;ENSMUST00000134829	GO:0004089(carbonate dehydratase activity);GO:0008270(zinc ion binding);GO:0016020(membrane);GO:0016021(integral component of membrane);GO:0016829(lyase activity);GO:0046872(metal ion binding);GO:0055064(chloride ion homeostasis);GO:0055064(chloride ion homeostasis)	00910(Nitrogen metabolism);01100(Metabolic pathways);01100(Metabolic pathways)	K01672	EC:4.2.1.1	protein_coding;retained_intron	0.433653	0.354159	0.911411	1.06349	1.52094	1.24181e-22	3.47032e-21	yes
Ccl28	chemokine (C-C motif) ligand 28 [Source:MGI Symbol;Acc:MGI:1861731]	ENSMUSG00000074715	ENSMUST00000099241;ENSMUST00000225880	GO:0001954(positive regulation of cell-matrix adhesion);GO:0005125(cytokine activity);GO:0005576(extracellular region);GO:0005615(extracellular space);GO:0006935(chemotaxis);GO:0006955(immune response);GO:0007165(signal transduction);GO:0007204(positive regulation of cytosolic calcium ion concentration);GO:0008009(chemokine activity);GO:0030141(secretory granule);GO:0031640(killing of cells of ot…	04060(Cytokine-cytokine receptor interaction);04061(Viral protein interaction with cytokine and cytokine receptor);04062(Chemokine signaling pathway);04672(Intestinal immune network for IgA production);04672(Intestinal immune network for IgA production)	NA	NA	protein_coding;retained_intron	0.0397848	0.314541	0.269221	0.588403	0.420089	1.33923e-22	3.73626e-21	yes
Icam1	intercellular adhesion molecule 1 [Source:MGI Symbol;Acc:MGI:96392]	ENSMUSG00000037405	ENSMUST00000086399;ENSMUST00000215003	GO:0001772(immunological synapse);GO:0002291(T cell activation via T cell receptor contact with antigen bound to MHC molecule on antigen presenting cell);GO:0002438(acute inflammatory response to antigenic stimulus);GO:0002457(T cell antigen processing and presentation);GO:0002693(positive regulation of cellular extravasation);GO:0005178(integrin binding);GO:0005615(extracellular space);GO:000588…	04064(NF-kappa B signaling pathway);04514(Cell adhesion molecules);04650(Natural killer cell mediated cytotoxicity);04668(TNF signaling pathway);04670(Leukocyte transendothelial migration);04933(AGE-RAGE signaling pathway in diabetic complications);05143(African trypanosomiasis);05144(Malaria);05150(Staphylococcus aureus infection);05164(Influenza A);05166(Human T-cell leukemia virus 1 infection)…	NA	NA	protein_coding;retained_intron	0.228744	0.293929	0.311329	0.971544	0.943776	1.34744e-22	3.75279e-21	yes
Gm12918	predicted gene 12918 [Source:MGI Symbol;Acc:MGI:3652005]	ENSMUSG00000066315	ENSMUST00000120234	NA	NA	NA	NA	processed_pseudogene	4.90823	20.965	21.1905	9.84663	12.9555	1.35559e-22	3.76913e-21	yes
Chmp3	charged multivesicular body protein 3 [Source:MGI Symbol;Acc:MGI:1913950]	ENSMUSG00000053119	ENSMUST00000059462;ENSMUST00000132917;ENSMUST00000142169;ENSMUST00000065364;ENSMUST00000204199;ENSMUST00000128382;ENSMUST00000204535;ENSMUST00000127774	GO:0000815(ESCRT III complex);GO:0005546(phosphatidylinositol-4,5-bisphosphate binding);GO:0005737(cytoplasm);GO:0005768(endosome);GO:0005769(early endosome);GO:0005770(late endosome);GO:0005771(multivesicular body);GO:0005829(cytosol);GO:0005886(plasma membrane);GO:0007034(vacuolar transport);GO:0007049(cell cycle);GO:0008333(endosome to lysosome transport);GO:0010824(regulation of centrosome du…	04144(Endocytosis);04217(Necroptosis);04217(Necroptosis)	NA	NA	protein_coding;nonsense_mediated_decay;processed_transcript;retained_intron	19.4949	18.6756	6.70418	6.38096	10.127	1.3591e-22	3.77253e-21	yes
Gm49519	predicted gene, 49519 [Source:MGI Symbol;Acc:MGI:6155213]	ENSMUSG00000115756	ENSMUST00000227146;ENSMUST00000226673;ENSMUST00000227732;ENSMUST00000227235	NA	NA	NA	NA	lncRNA	1.42076	0.948529	0.296338	1.07747	0.467911	1.64117e-22	4.54784e-21	yes
Sox12	SRY (sex determining region Y)-box 12 [Source:MGI Symbol;Acc:MGI:98360]	ENSMUSG00000051817	ENSMUST00000182625	GO:0000976(transcription regulatory region sequence-specific DNA binding);GO:0000978(RNA polymerase II cis-regulatory region sequence-specific DNA binding);GO:0000981(DNA-binding transcription factor activity, RNA polymerase II-specific);GO:0001228(DNA-binding transcription activator activity, RNA polymerase II-specific);GO:0003677(DNA binding);GO:0005634(nucleus);GO:0005654(nucleoplasm);GO:00063…	NA	NA	NA	protein_coding	10.9341	2.64822	11.1937	11.1342	9.14444	1.67502e-22	4.63386e-21	yes
Pank2	pantothenate kinase 2 [Source:MGI Symbol;Acc:MGI:1921700]	ENSMUSG00000037514	ENSMUST00000150843;ENSMUST00000184105;ENSMUST00000183388;ENSMUST00000184932;ENSMUST00000131779;ENSMUST00000138509;ENSMUST00000145904;ENSMUST00000183349	GO:0000166(nucleotide binding);GO:0001525(angiogenesis);GO:0004594(pantothenate kinase activity);GO:0005524(ATP binding);GO:0005634(nucleus);GO:0005739(mitochondrion);GO:0005758(mitochondrial intermembrane space);GO:0005829(cytosol);GO:0007286(spermatid development);GO:0009060(aerobic respiration);GO:0015937(coenzyme A biosynthetic process);GO:0016301(kinase activity);GO:0016310(phosphorylation);…	00770(Pantothenate and CoA biosynthesis);01100(Metabolic pathways);01240(Biosynthesis of cofactors);01240(Biosynthesis of cofactors)	K09680	EC:2.7.1.33	protein_coding;nonsense_mediated_decay;processed_transcript	2.90198	2.13668	1.85067	3.06729	6.99623	1.91236e-22	5.28158e-21	yes
Pabpc1l2a	poly(A) binding protein, cytoplasmic 1-like 2A [Source:MGI Symbol;Acc:MGI:3645788]	ENSMUSG00000086524	ENSMUST00000128361	NA	NA	NA	NA	processed_pseudogene	12.5731	3.19079	2.99865	4.9893	9.73803	1.93198e-22	5.32684e-21	yes
Ggnbp1	gametogenetin binding protein 1 [Source:MGI Symbol;Acc:MGI:3055306]	ENSMUSG00000048731	ENSMUST00000053683;ENSMUST00000154731;ENSMUST00000122106;ENSMUST00000151920;ENSMUST00000142141;ENSMUST00000236076	GO:0000266(mitochondrial fission);GO:0005515(protein binding);GO:0005737(cytoplasm);GO:0005739(mitochondrion);GO:0005758(mitochondrial intermembrane space);GO:0005794(Golgi apparatus);GO:0005886(plasma membrane);GO:0007275(multicellular organism development);GO:0007283(spermatogenesis);GO:0016020(membrane);GO:0030154(cell differentiation);GO:0030154(cell differentiation)	NA	NA	NA	protein_coding;retained_intron;processed_transcript	0.778978	0.122072	0.862879	0.665766	0.373065	2.09493e-22	5.76649e-21	yes
Gm47547	predicted gene, 47547 [Source:MGI Symbol;Acc:MGI:6096561]	ENSMUSG00000114196	ENSMUST00000224095	NA	NA	NA	NA	lncRNA	0	0.134959	0.344741	0.206537	0.496005	3.49127e-22	9.59402e-21	yes
Slc14a1	solute carrier family 14 (urea transporter), member 1 [Source:MGI Symbol;Acc:MGI:1351654]	ENSMUSG00000059336	ENSMUST00000091813;ENSMUST00000160292;ENSMUST00000160639	GO:0005372(water transmembrane transporter activity);GO:0005886(plasma membrane);GO:0005887(integral component of plasma membrane);GO:0006833(water transport);GO:0015204(urea transmembrane transporter activity);GO:0015265(urea channel activity);GO:0015840(urea transport);GO:0016020(membrane);GO:0016021(integral component of membrane);GO:0016323(basolateral plasma membrane);GO:0071918(urea transme…	NA	NA	NA	protein_coding	2.9399	2.10165	5.16576	7.99432	6.86663	3.81229e-22	1.04587e-20	yes
Traf3	TNF receptor-associated factor 3 [Source:MGI Symbol;Acc:MGI:108041]	ENSMUSG00000021277	ENSMUST00000021706;ENSMUST00000143395;ENSMUST00000117269;ENSMUST00000139162	GO:0001817(regulation of cytokine production);GO:0002224(toll-like receptor signaling pathway);GO:0002376(immune system process);GO:0004842(ubiquitin-protein transferase activity);GO:0005164(tumor necrosis factor receptor binding);GO:0005515(protein binding);GO:0005737(cytoplasm);GO:0005768(endosome);GO:0006915(apoptotic process);GO:0007165(signal transduction);GO:0008063(Toll signaling pathway);…	04064(NF-kappa B signaling pathway);04620(Toll-like receptor signaling pathway);04621(NOD-like receptor signaling pathway);04622(RIG-I-like receptor signaling pathway);04657(IL-17 signaling pathway);04668(TNF signaling pathway);05160(Hepatitis C);05161(Hepatitis B);05162(Measles);05164(Influenza A);05165(Human papillomavirus infection);05167(Kaposi sarcoma-associated herpesvirus infection);05168(…	NA	NA	protein_coding;retained_intron	2.91448	1.1009	4.20832	1.88972	1.39798	3.9903e-22	1.09289e-20	yes
Abl2	v-abl Abelson murine leukemia viral oncogene 2 (arg, Abelson-related gene) [Source:MGI Symbol;Acc:MGI:87860]	ENSMUSG00000026596	ENSMUST00000027888;ENSMUST00000166172;ENSMUST00000173929;ENSMUST00000190749	GO:0000166(nucleotide binding);GO:0000287(magnesium ion binding);GO:0001784(phosphotyrosine residue binding);GO:0004672(protein kinase activity);GO:0004713(protein tyrosine kinase activity);GO:0004714(transmembrane receptor protein tyrosine kinase activity);GO:0004715(non-membrane spanning protein tyrosine kinase activity);GO:0005515(protein binding);GO:0005524(ATP binding);GO:0006468(protein pho…	04012(ErbB signaling pathway);04014(Ras signaling pathway);05416(Viral myocarditis);05416(Viral myocarditis)	K08887	EC:2.7.10.2	protein_coding	6.61414	5.84301	4.77574	5.23135	1.49378	4.35494e-22	1.19078e-20	yes
Gm45512	predicted gene 45512 [Source:MGI Symbol;Acc:MGI:5791348]	ENSMUSG00000110071	ENSMUST00000210432	NA	NA	NA	NA	TEC	0.056857	0.117776	0.484258	0.787635	0.979963	4.59524e-22	1.25441e-20	yes
Oas1a	2'-5' oligoadenylate synthetase 1A [Source:MGI Symbol;Acc:MGI:2180860]	ENSMUSG00000052776	ENSMUST00000080322	GO:0000166(nucleotide binding);GO:0001730(2'-5'-oligoadenylate synthetase activity);GO:0002376(immune system process);GO:0003723(RNA binding);GO:0003725(double-stranded RNA binding);GO:0005515(protein binding);GO:0005524(ATP binding);GO:0005634(nucleus);GO:0005654(nucleoplasm);GO:0005737(cytoplasm);GO:0005739(mitochondrion);GO:0005783(endoplasmic reticulum);GO:0005829(cytosol);GO:0006164(purine n…	04621(NOD-like receptor signaling pathway);05160(Hepatitis C);05162(Measles);05164(Influenza A);05168(Herpes simplex virus 1 infection);05169(Epstein-Barr virus infection);05171(Coronavirus disease - COVID-19)	K14216	EC:2.7.7.84	protein_coding	0.164755	0.199553	0.551253	1.09261	1.16749	6.68558e-22	1.82201e-20	yes
Pcdhgb7	protocadherin gamma subfamily B, 7 [Source:MGI Symbol;Acc:MGI:1935199]	ENSMUSG00000104063	ENSMUST00000194928	GO:0005509(calcium ion binding);GO:0005886(plasma membrane);GO:0007155(cell adhesion);GO:0007156(homophilic cell adhesion via plasma membrane adhesion molecules);GO:0016020(membrane);GO:0016021(integral component of membrane);GO:0046872(metal ion binding)	NA	NA	NA	protein_coding	1.76496	1.44403	1.72714	1.81133	5.0683	6.74359e-22	1.83479e-20	yes
Dct	dopachrome tautomerase [Source:MGI Symbol;Acc:MGI:102563]	ENSMUSG00000022129	ENSMUST00000022725;ENSMUST00000227850;ENSMUST00000228925;ENSMUST00000228548	GO:0002052(positive regulation of neuroblast proliferation);GO:0004167(dopachrome isomerase activity);GO:0005737(cytoplasm);GO:0005829(cytosol);GO:0005886(plasma membrane);GO:0006583(melanin biosynthetic process from tyrosine);GO:0009637(response to blue light);GO:0016020(membrane);GO:0016021(integral component of membrane);GO:0016491(oxidoreductase activity);GO:0016853(isomerase activity);GO:002…	00350(Tyrosine metabolism);01100(Metabolic pathways);04916(Melanogenesis);04916(Melanogenesis)	K01827	EC:5.3.3.12	protein_coding;retained_intron;processed_transcript	4.1627	4.69964	10.9607	11.1125	13.497	8.5328e-22	2.31777e-20	yes
Slc17a3	solute carrier family 17 (sodium phosphate), member 3 [Source:MGI Symbol;Acc:MGI:2389216]	ENSMUSG00000036083	ENSMUST00000166467;ENSMUST00000225076;ENSMUST00000039721	GO:0005436(sodium:phosphate symporter activity);GO:0005737(cytoplasm);GO:0005764(lysosome);GO:0005789(endoplasmic reticulum membrane);GO:0005887(integral component of plasma membrane);GO:0006814(sodium ion transport);GO:0006817(phosphate ion transport);GO:0006820(anion transport);GO:0008308(voltage-gated anion channel activity);GO:0008514(organic anion transmembrane transporter activity);GO:00151…	NA	NA	NA	protein_coding;retained_intron	0.662981	0.542413	0.155002	0.140945	0.301857	8.65812e-22	2.34795e-20	yes
Lin7b	lin-7 homolog B (C. elegans) [Source:MGI Symbol;Acc:MGI:1330858]	ENSMUSG00000003872	ENSMUST00000003971;ENSMUST00000211416;ENSMUST00000209226;ENSMUST00000209756;ENSMUST00000210865;ENSMUST00000210216	GO:0005515(protein binding);GO:0005886(plasma membrane);GO:0005911(cell-cell junction);GO:0005923(bicellular tight junction);GO:0006887(exocytosis);GO:0007269(neurotransmitter secretion);GO:0015031(protein transport);GO:0016020(membrane);GO:0016323(basolateral plasma membrane);GO:0019904(protein domain specific binding);GO:0030054(cell junction);GO:0030165(PDZ domain binding);GO:0030658(transport…	NA	NA	NA	protein_coding;retained_intron;nonsense_mediated_decay	2.66508	3.40568	10.7436	7.68482	6.70462	9.33768e-22	2.52807e-20	yes
Enpp6	ectonucleotide pyrophosphatase/phosphodiesterase 6 [Source:MGI Symbol;Acc:MGI:2445171]	ENSMUSG00000038173	ENSMUST00000039840;ENSMUST00000210466;ENSMUST00000123066;ENSMUST00000140149;ENSMUST00000149593;ENSMUST00000119686	GO:0003824(catalytic activity);GO:0005576(extracellular region);GO:0005886(plasma membrane);GO:0006629(lipid metabolic process);GO:0008081(phosphoric diester hydrolase activity);GO:0008889(glycerophosphodiester phosphodiesterase activity);GO:0016020(membrane);GO:0016042(lipid catabolic process);GO:0016787(hydrolase activity);GO:0019695(choline metabolic process);GO:0031225(anchored component of m…	00565(Ether lipid metabolism);00565(Ether lipid metabolism)	NA	NA	protein_coding;retained_intron;nonsense_mediated_decay	0.022248	0.0209954	0.0869103	0.243754	0.183111	1.10794e-21	2.99472e-20	yes
Ppp1r3b	protein phosphatase 1, regulatory subunit 3B [Source:MGI Symbol;Acc:MGI:2177268]	ENSMUSG00000046794	ENSMUST00000211648;ENSMUST00000211472;ENSMUST00000210337	GO:0000164(protein phosphatase type 1 complex);GO:0004721(phosphoprotein phosphatase activity);GO:0005515(protein binding);GO:0005975(carbohydrate metabolic process);GO:0005977(glycogen metabolic process);GO:0005979(regulation of glycogen biosynthetic process);GO:0005981(regulation of glycogen catabolic process);GO:0006470(protein dephosphorylation);GO:0008157(protein phosphatase 1 binding);GO:00…	04910(Insulin signaling pathway);04931(Insulin resistance);04931(Insulin resistance)	NA	NA	protein_coding;processed_transcript	0.0734316	0.0420142	0.119018	0.413699	0.156353	1.35759e-21	3.66348e-20	yes
Slc7a11	solute carrier family 7 (cationic amino acid transporter, y+ system), member 11 [Source:MGI Symbol;Acc:MGI:1347355]	ENSMUSG00000027737	ENSMUST00000029297;ENSMUST00000142932;ENSMUST00000193838	GO:0005791(rough endoplasmic reticulum);GO:0005856(cytoskeleton);GO:0005886(plasma membrane);GO:0006749(glutathione metabolic process);GO:0006865(amino acid transport);GO:0006979(response to oxidative stress);GO:0007420(brain development);GO:0008542(visual learning);GO:0009636(response to toxic substance);GO:0009986(cell surface);GO:0014070(response to organic cyclic compound);GO:0015179(L-amino …	04216(Ferroptosis);04216(Ferroptosis)	NA	NA	protein_coding;retained_intron	0.348094	0.525739	0.767519	1.13694	1.40733	1.40629e-21	3.7887e-20	yes
Plscr2	phospholipid scramblase 2 [Source:MGI Symbol;Acc:MGI:1270860]	ENSMUSG00000032372	ENSMUST00000034932;ENSMUST00000156772;ENSMUST00000113044;ENSMUST00000180154;ENSMUST00000126911	GO:0005515(protein binding);GO:0005634(nucleus);GO:0005737(cytoplasm);GO:0005886(plasma membrane);GO:0016020(membrane);GO:0016021(integral component of membrane);GO:0017121(plasma membrane phospholipid scrambling);GO:0017124(SH3 domain binding);GO:0017128(phospholipid scramblase activity);GO:0046872(metal ion binding);GO:0070782(phosphatidylserine exposure on apoptotic cell surface);GO:0071222(ce…	NA	NA	NA	protein_coding;retained_intron	0.48853	0.386318	0.91126	1.65014	1.64614	1.48641e-21	3.99802e-20	yes
Trim30d	tripartite motif-containing 30D [Source:MGI Symbol;Acc:MGI:3035181]	ENSMUSG00000057596	ENSMUST00000071069;ENSMUST00000033211	GO:0000209(protein polyubiquitination);GO:0005515(protein binding);GO:0005654(nucleoplasm);GO:0005737(cytoplasm);GO:0005829(cytosol);GO:0008270(zinc ion binding);GO:0010468(regulation of gene expression);GO:0010508(positive regulation of autophagy);GO:0016567(protein ubiquitination);GO:0019901(protein kinase binding);GO:0032880(regulation of protein localization);GO:0042803(protein homodimerizati…	05170(Human immunodeficiency virus 1 infection);05170(Human immunodeficiency virus 1 infection)	K10648	EC:2.3.2.27	protein_coding	0.201765	0.160634	0.350282	0.791777	0.839331	1.55723e-21	4.18169e-20	yes
Gm19410	predicted gene, 19410 [Source:MGI Symbol;Acc:MGI:5011595]	ENSMUSG00000109372	ENSMUST00000207505	GO:0005509(calcium ion binding);GO:0005515(protein binding);GO:0006897(endocytosis);GO:0016020(membrane);GO:0016021(integral component of membrane);GO:0048251(elastic fiber assembly)	NA	NA	NA	protein_coding	0.521233	0.3911	0.222499	1.19905	0.47115	1.63871e-21	4.39334e-20	yes
Olig3	oligodendrocyte transcription factor 3 [Source:MGI Symbol;Acc:MGI:2149955]	ENSMUSG00000045591	ENSMUST00000053225	GO:0000122(negative regulation of transcription by RNA polymerase II);GO:0000978(RNA polymerase II cis-regulatory region sequence-specific DNA binding);GO:0000981(DNA-binding transcription factor activity, RNA polymerase II-specific);GO:0003677(DNA binding);GO:0005634(nucleus);GO:0006355(regulation of transcription, DNA-templated);GO:0006357(regulation of transcription by RNA polymerase II);GO:00…	NA	NA	NA	protein_coding	0.603932	0.683586	0.298384	0	0.460413	1.73198e-21	4.63586e-20	yes
Gm10095	predicted gene 10095 [Source:MGI Symbol;Acc:MGI:3642130]	ENSMUSG00000113555	ENSMUST00000222765	NA	NA	NA	NA	processed_pseudogene	5.7336	13.1625	2.41471	8.2109	11.8602	1.74194e-21	4.65496e-20	yes
Lgals9	lectin, galactose binding, soluble 9 [Source:MGI Symbol;Acc:MGI:109496]	ENSMUSG00000001123	ENSMUST00000108269;ENSMUST00000108268;ENSMUST00000140073	GO:0001819(positive regulation of cytokine production);GO:0002376(immune system process);GO:0005102(signaling receptor binding);GO:0005515(protein binding);GO:0005576(extracellular region);GO:0005634(nucleus);GO:0005737(cytoplasm);GO:0005829(cytosol);GO:0006935(chemotaxis);GO:0007157(heterophilic cell-cell adhesion via plasma membrane cell adhesion molecules);GO:0007565(female pregnancy);GO:00106…	NA	NA	NA	protein_coding;retained_intron	0.893226	1.03454	2.5625	3.42318	3.22583	1.77154e-21	4.72641e-20	yes
A630072M18Rik	RIKEN cDNA A630072M18 gene [Source:MGI Symbol;Acc:MGI:2444702]	ENSMUSG00000101013	ENSMUST00000190567	NA	NA	NA	NA	lncRNA	0.13584	0.036051	0.036575	0.349344	0.229672	1.88614e-21	5.02403e-20	yes
Itgb8	integrin beta 8 [Source:MGI Symbol;Acc:MGI:1338035]	ENSMUSG00000025321	ENSMUST00000026360;ENSMUST00000151023;ENSMUST00000137804	GO:0001570(vasculogenesis);GO:0001573(ganglioside metabolic process);GO:0005102(signaling receptor binding);GO:0005178(integrin binding);GO:0005886(plasma membrane);GO:0005925(focal adhesion);GO:0006955(immune response);GO:0007155(cell adhesion);GO:0007160(cell-matrix adhesion);GO:0007179(transforming growth factor beta receptor signaling pathway);GO:0007229(integrin-mediated signaling pathway);G…	04151(PI3K-Akt signaling pathway);04510(Focal adhesion);04512(ECM-receptor interaction);04514(Cell adhesion molecules);04810(Regulation of actin cytoskeleton);05165(Human papillomavirus infection);05410(Hypertrophic cardiomyopathy);05412(Arrhythmogenic right ventricular cardiomyopathy);05414(Dilated cardiomyopathy);05414(Dilated cardiomyopathy)	NA	NA	protein_coding;retained_intron	2.21431	1.5066	3.5017	5.13179	5.28997	2.27099e-21	6.03937e-20	yes
H2-M3	histocompatibility 2, M region locus 3 [Source:MGI Symbol;Acc:MGI:95915]	ENSMUSG00000016206	ENSMUST00000038580	GO:0001915(negative regulation of T cell mediated cytotoxicity);GO:0001916(positive regulation of T cell mediated cytotoxicity);GO:0002237(response to molecule of bacterial origin);GO:0002287(alpha-beta T cell activation involved in immune response);GO:0002451(peripheral B cell tolerance induction);GO:0002476(antigen processing and presentation of endogenous peptide antigen via MHC class Ib);GO:0…	04144(Endocytosis);04145(Phagosome);04218(Cellular senescence);04514(Cell adhesion molecules);04612(Antigen processing and presentation);04940(Type I diabetes mellitus);05163(Human cytomegalovirus infection);05165(Human papillomavirus infection);05166(Human T-cell leukemia virus 1 infection);05167(Kaposi sarcoma-associated herpesvirus infection);05168(Herpes simplex virus 1 infection);05169(Epste…	NA	NA	protein_coding	0.893666	0.325678	2.0842	2.50695	1.98554	2.48255e-21	6.59135e-20	yes
Col3a1	collagen, type III, alpha 1 [Source:MGI Symbol;Acc:MGI:88453]	ENSMUSG00000026043	ENSMUST00000087883;ENSMUST00000123204;ENSMUST00000189818;ENSMUST00000190943;ENSMUST00000129611	GO:0001501(skeletal system development);GO:0001568(blood vessel development);GO:0002020(protease binding);GO:0005178(integrin binding);GO:0005201(extracellular matrix structural constituent);GO:0005515(protein binding);GO:0005576(extracellular region);GO:0005581(collagen trimer);GO:0005586(collagen type III trimer);GO:0005615(extracellular space);GO:0007160(cell-matrix adhesion);GO:0007179(transf…	04611(Platelet activation);04926(Relaxin signaling pathway);04933(AGE-RAGE signaling pathway in diabetic complications);04974(Protein digestion and absorption);05146(Amoebiasis);05146(Amoebiasis)	NA	NA	protein_coding;retained_intron;processed_transcript	0.198372	0.220292	0.424235	0.869808	0.377718	2.6971e-21	7.14949e-20	yes
Klhl29	kelch-like 29 [Source:MGI Symbol;Acc:MGI:2683857]	ENSMUSG00000020627	ENSMUST00000218384;ENSMUST00000020958	GO:0005515(protein binding);GO:0005515(protein binding)	NA	NA	NA	protein_coding	6.05644	4.59791	11.0926	14.9308	14.8831	2.78273e-21	7.36463e-20	yes
S1pr3	sphingosine-1-phosphate receptor 3 [Source:MGI Symbol;Acc:MGI:1339365]	ENSMUSG00000067586	ENSMUST00000087978	GO:0003376(sphingosine-1-phosphate receptor signaling pathway);GO:0004930(G protein-coupled receptor activity);GO:0005178(integrin binding);GO:0005737(cytoplasm);GO:0005886(plasma membrane);GO:0005887(integral component of plasma membrane);GO:0006954(inflammatory response);GO:0007165(signal transduction);GO:0007186(G protein-coupled receptor signaling pathway);GO:0007189(adenylate cyclase-activat…	04071(Sphingolipid signaling pathway);04080(Neuroactive ligand-receptor interaction)	NA	NA	protein_coding	6.00176	3.61772	9.77919	14.4939	11.0363	2.79055e-21	7.37349e-20	yes
H2-T23	histocompatibility 2, T region locus 23 [Source:MGI Symbol;Acc:MGI:95957]	ENSMUSG00000067212	ENSMUST00000102678;ENSMUST00000174839;ENSMUST00000174161;ENSMUST00000174471	GO:0001815(positive regulation of antibody-dependent cellular cytotoxicity);GO:0001916(positive regulation of T cell mediated cytotoxicity);GO:0002250(adaptive immune response);GO:0002376(immune system process);GO:0002474(antigen processing and presentation of peptide antigen via MHC class I);GO:0002476(antigen processing and presentation of endogenous peptide antigen via MHC class Ib);GO:0002477…	04144(Endocytosis);04145(Phagosome);04218(Cellular senescence);04514(Cell adhesion molecules);04612(Antigen processing and presentation);04650(Natural killer cell mediated cytotoxicity);04940(Type I diabetes mellitus);05163(Human cytomegalovirus infection);05165(Human papillomavirus infection);05166(Human T-cell leukemia virus 1 infection);05167(Kaposi sarcoma-associated herpesvirus infection);05…	NA	NA	protein_coding;retained_intron	1.40733	1.34865	3.16241	4.6324	4.10616	2.79668e-21	7.37788e-20	yes
Spidr	scaffolding protein involved in DNA repair [Source:MGI Symbol;Acc:MGI:1924834]	ENSMUSG00000041974	ENSMUST00000040248;ENSMUST00000229846	GO:0000228(nuclear chromosome);GO:0000724(double-strand break repair via homologous recombination);GO:0003674(molecular_function);GO:0005634(nucleus);GO:0005654(nucleoplasm);GO:0006281(DNA repair);GO:0006310(DNA recombination);GO:0006974(cellular response to DNA damage stimulus);GO:0010569(regulation of double-strand break repair via homologous recombination);GO:0031334(positive regulation of pro…	NA	NA	NA	protein_coding;retained_intron	0.687515	0.654085	1.91679	2.23127	1.56661	2.82932e-21	7.45204e-20	yes
Gm26736	predicted gene, 26736 [Source:MGI Symbol;Acc:MGI:5477230]	ENSMUSG00000097464	ENSMUST00000180425	NA	NA	NA	NA	TEC	0.072584	1.49983	1.13836	0.449837	0.884519	2.91751e-21	7.67207e-20	yes
Chil1	chitinase-like 1 [Source:MGI Symbol;Acc:MGI:1340899]	ENSMUSG00000064246	ENSMUST00000082060;ENSMUST00000153856;ENSMUST00000134812;ENSMUST00000156873;ENSMUST00000144819;ENSMUST00000139254;ENSMUST00000133701	GO:0005515(protein binding);GO:0005576(extracellular region);GO:0005615(extracellular space);GO:0005737(cytoplasm);GO:0005783(endoplasmic reticulum);GO:0005975(carbohydrate metabolic process);GO:0006032(chitin catabolic process);GO:0006915(apoptotic process);GO:0006954(inflammatory response);GO:0007250(activation of NF-kappaB-inducing kinase activity);GO:0008061(chitin binding);GO:0009612(respons…	NA	NA	NA	protein_coding;retained_intron	5.30012	6.67743	13.4813	19.2101	13.5325	3.34172e-21	8.77362e-20	yes
Ikbkg	inhibitor of kappaB kinase gamma [Source:MGI Symbol;Acc:MGI:1338074]	ENSMUSG00000004221	ENSMUST00000064407;ENSMUST00000114127;ENSMUST00000130802;ENSMUST00000135165;ENSMUST00000143784;ENSMUST00000114128;ENSMUST00000149525;ENSMUST00000114133;ENSMUST00000164101;ENSMUST00000138564;ENSMUST00000139036;ENSMUST00000144947;ENSMUST00000180230	GO:0000151(ubiquitin ligase complex);GO:0000922(spindle pole);GO:0001782(B cell homeostasis);GO:0005515(protein binding);GO:0005634(nucleus);GO:0005737(cytoplasm);GO:0005829(cytosol);GO:0006974(cellular response to DNA damage stimulus);GO:0007250(activation of NF-kappaB-inducing kinase activity);GO:0008385(IkappaB kinase complex);GO:0010628(positive regulation of gene expression);GO:0016239(posit…	01523(Antifolate resistance);04010(MAPK signaling pathway);04014(Ras signaling pathway);04062(Chemokine signaling pathway);04064(NF-kappa B signaling pathway);04151(PI3K-Akt signaling pathway);04210(Apoptosis);04380(Osteoclast differentiation);04620(Toll-like receptor signaling pathway);04621(NOD-like receptor signaling pathway);04622(RIG-I-like receptor signaling pathway);04623(Cytosolic DNA-sen…	NA	NA	protein_coding;processed_transcript;retained_intron	3.56116	0.837652	1.93171	1.4745	2.75147	3.34877e-21	8.77813e-20	yes
Ptgds	prostaglandin D2 synthase (brain) [Source:MGI Symbol;Acc:MGI:99261]	ENSMUSG00000015090	ENSMUST00000114251;ENSMUST00000114259;ENSMUST00000015234;ENSMUST00000144016;ENSMUST00000137417	GO:0001516(prostaglandin biosynthetic process);GO:0004667(prostaglandin-D synthase activity);GO:0005501(retinoid binding);GO:0005504(fatty acid binding);GO:0005576(extracellular region);GO:0005615(extracellular space);GO:0005634(nucleus);GO:0005654(nucleoplasm);GO:0005737(cytoplasm);GO:0005783(endoplasmic reticulum);GO:0005791(rough endoplasmic reticulum);GO:0005794(Golgi apparatus);GO:0006629(li…	00590(Arachidonic acid metabolism);01100(Metabolic pathways);01100(Metabolic pathways)	K01830	EC:5.3.99.2	protein_coding;retained_intron;processed_transcript	63.7165	70.266	140.514	181.243	194.029	3.50707e-21	9.17851e-20	yes
Spata6	spermatogenesis associated 6 [Source:MGI Symbol;Acc:MGI:1915196]	ENSMUSG00000034401	ENSMUST00000084354;ENSMUST00000038868;ENSMUST00000137072;ENSMUST00000123718;ENSMUST00000140366;ENSMUST00000156179;ENSMUST00000134000;ENSMUST00000122820;ENSMUST00000132802;ENSMUST00000153746	GO:0005576(extracellular region);GO:0005929(cilium);GO:0007275(multicellular organism development);GO:0007283(spermatogenesis);GO:0030154(cell differentiation);GO:0031514(motile cilium);GO:0032027(myosin light chain binding);GO:0042995(cell projection);GO:0044458(motile cilium assembly);GO:0097224(sperm connecting piece);GO:0097224(sperm connecting piece)	NA	NA	NA	protein_coding;processed_transcript	1.13912	0.640064	1.50943	3.04659	1.65969	4.09618e-21	1.07033e-19	yes
Wnt9b	wingless-type MMTV integration site family, member 9B [Source:MGI Symbol;Acc:MGI:1197020]	ENSMUSG00000018486	ENSMUST00000018630	GO:0001658(branching involved in ureteric bud morphogenesis);GO:0001701(in utero embryonic development);GO:0001822(kidney development);GO:0001932(regulation of protein phosphorylation);GO:0003339(regulation of mesenchymal to epithelial transition involved in metanephros morphogenesis);GO:0005102(signaling receptor binding);GO:0005109(frizzled binding);GO:0005125(cytokine activity);GO:0005576(extr…	04150(mTOR signaling pathway);04310(Wnt signaling pathway);04390(Hippo signaling pathway);04550(Signaling pathways regulating pluripotency of stem cells);04916(Melanogenesis);04934(Cushing syndrome);05010(Alzheimer disease);05022(Pathways of neurodegeneration - multiple diseases);05165(Human papillomavirus infection);05200(Pathways in cancer);05205(Proteoglycans in cancer);05217(Basal cell carcin…	NA	NA	protein_coding	1.36879	0.940808	0.320304	0.364556	0.516079	4.3091e-21	1.12418e-19	yes
Pdpn	podoplanin [Source:MGI Symbol;Acc:MGI:103098]	ENSMUSG00000028583	ENSMUST00000030317;ENSMUST00000119654	GO:0000902(cell morphogenesis);GO:0001726(ruffle);GO:0001946(lymphangiogenesis);GO:0003333(amino acid transmembrane transport);GO:0005102(signaling receptor binding);GO:0005515(protein binding);GO:0005739(mitochondrion);GO:0005829(cytosol);GO:0005886(plasma membrane);GO:0006693(prostaglandin metabolic process);GO:0006833(water transport);GO:0007155(cell adhesion);GO:0007165(signal transduction);G…	NA	NA	NA	protein_coding	23.0895	15.6853	43.7281	56.7997	46.543	4.38744e-21	1.14281e-19	yes
Gm19445	predicted gene, 19445 [Source:MGI Symbol;Acc:MGI:5011630]	ENSMUSG00000102498	ENSMUST00000193649	NA	NA	NA	NA	TEC	0.451772	2.03801	0.718477	0.526558	0.545149	4.55117e-21	1.18359e-19	yes
Rab12	RAB12, member RAS oncogene family [Source:MGI Symbol;Acc:MGI:894284]	ENSMUSG00000023460	ENSMUST00000070538;ENSMUST00000167962;ENSMUST00000135620;ENSMUST00000155026;ENSMUST00000146279	GO:0000139(Golgi membrane);GO:0000166(nucleotide binding);GO:0003924(GTPase activity);GO:0005525(GTP binding);GO:0005764(lysosome);GO:0005765(lysosomal membrane);GO:0005768(endosome);GO:0005776(autophagosome);GO:0005794(Golgi apparatus);GO:0005886(plasma membrane);GO:0006904(vesicle docking involved in exocytosis);GO:0006914(autophagy);GO:0008021(synaptic vesicle);GO:0008333(endosome to lysosome …	NA	NA	NA	protein_coding;processed_transcript;retained_intron	14.9203	13.8414	4.99586	20.2025	20.3851	5.19373e-21	1.34857e-19	yes
Tmem98	transmembrane protein 98 [Source:MGI Symbol;Acc:MGI:1923457]	ENSMUSG00000035413	ENSMUST00000040865	GO:0005515(protein binding);GO:0005576(extracellular region);GO:0005615(extracellular space);GO:0005783(endoplasmic reticulum);GO:0005789(endoplasmic reticulum membrane);GO:0005886(plasma membrane);GO:0010955(negative regulation of protein processing);GO:0016020(membrane);GO:0016021(integral component of membrane);GO:0031642(negative regulation of myelination);GO:0045063(T-helper 1 cell different…	NA	NA	NA	protein_coding	8.61124	9.07264	21.9978	23.8797	25.5452	6.10637e-21	1.58305e-19	yes
Idi1-ps1	isopentenyl-diphosphate delta isomerase, pseudogene 1 [Source:MGI Symbol;Acc:MGI:3649894]	ENSMUSG00000083287	ENSMUST00000121574	NA	NA	NA	NA	processed_pseudogene	4.42638	1.76161	0.416012	2.99723	1.95782	6.24723e-21	1.61702e-19	yes
Gm5940	predicted gene 5940 [Source:MGI Symbol;Acc:MGI:3648847]	ENSMUSG00000081205	ENSMUST00000117582	NA	NA	NA	NA	processed_pseudogene	1.84742	0.277713	1.369	1.61983	3.31138	6.34854e-21	1.64067e-19	yes
Lrp2bp	Lrp2 binding protein [Source:MGI Symbol;Acc:MGI:1914870]	ENSMUSG00000031637	ENSMUST00000110381;ENSMUST00000145597;ENSMUST00000066451;ENSMUST00000138230;ENSMUST00000110380;ENSMUST00000132341	GO:0005515(protein binding);GO:0005737(cytoplasm);GO:0008150(biological_process);GO:0008150(biological_process)	NA	NA	NA	protein_coding;nonsense_mediated_decay;retained_intron	1.61953	0.783294	1.58599	2.53322	3.65307	6.77879e-21	1.74912e-19	yes
Abi3bp	ABI family member 3 binding protein [Source:MGI Symbol;Acc:MGI:2444583]	ENSMUSG00000035258	ENSMUST00000231781;ENSMUST00000231832;ENSMUST00000096013;ENSMUST00000096012;ENSMUST00000231870;ENSMUST00000171000;ENSMUST00000048471;ENSMUST00000231337	GO:0005201(extracellular matrix structural constituent);GO:0005515(protein binding);GO:0005518(collagen binding);GO:0005539(glycosaminoglycan binding);GO:0005614(interstitial matrix);GO:0008201(heparin binding);GO:0008285(negative regulation of cell population proliferation);GO:0010811(positive regulation of cell-substrate adhesion);GO:0030198(extracellular matrix organization);GO:0031012(extrace…	NA	NA	NA	protein_coding;retained_intron	0.409638	0.25612	0.607932	1.08191	1.06442	7.015e-21	1.80724e-19	yes
Thbs4	thrombospondin 4 [Source:MGI Symbol;Acc:MGI:1101779]	ENSMUSG00000021702	ENSMUST00000022213;ENSMUST00000168299	GO:0001938(positive regulation of endothelial cell proliferation);GO:0001968(fibronectin binding);GO:0005178(integrin binding);GO:0005201(extracellular matrix structural constituent);GO:0005509(calcium ion binding);GO:0005515(protein binding);GO:0005518(collagen binding);GO:0005576(extracellular region);GO:0005604(basement membrane);GO:0005615(extracellular space);GO:0005783(endoplasmic reticulum…	04145(Phagosome);04151(PI3K-Akt signaling pathway);04510(Focal adhesion);04512(ECM-receptor interaction);05144(Malaria);05165(Human papillomavirus infection);05165(Human papillomavirus infection)	NA	NA	protein_coding;retained_intron	0.700168	0.272199	0.770048	0.730431	1.81002	7.7704e-21	1.99873e-19	yes
Tirap	toll-interleukin 1 receptor (TIR) domain-containing adaptor protein [Source:MGI Symbol;Acc:MGI:2152213]	ENSMUSG00000032041	ENSMUST00000175765;ENSMUST00000177052;ENSMUST00000176531;ENSMUST00000177129;ENSMUST00000176021;ENSMUST00000176611;ENSMUST00000176685	GO:0002376(immune system process);GO:0005080(protein kinase C binding);GO:0005515(protein binding);GO:0005737(cytoplasm);GO:0005886(plasma membrane);GO:0006954(inflammatory response);GO:0007165(signal transduction);GO:0007250(activation of NF-kappaB-inducing kinase activity);GO:0016020(membrane);GO:0031334(positive regulation of protein-containing complex assembly);GO:0032496(response to lipopoly…	04064(NF-kappa B signaling pathway);04620(Toll-like receptor signaling pathway);05132(Salmonella infection);05133(Pertussis);05152(Tuberculosis);05161(Hepatitis B);05235(PD-L1 expression and PD-1 checkpoint pathway in cancer);05235(PD-L1 expression and PD-1 checkpoint pathway in cancer)	NA	NA	protein_coding	1.62058	1.26624	0.805424	2.77494	3.18385	8.01038e-21	2.05724e-19	yes
Gm6755	predicted gene 6755 [Source:MGI Symbol;Acc:MGI:3645758]	ENSMUSG00000105194	ENSMUST00000100598	NA	NA	NA	NA	processed_pseudogene	2.1091	0.376044	0.877532	0.108121	1.30423	8.36291e-21	2.14444e-19	yes
H2-D1	histocompatibility 2, D region locus 1 [Source:MGI Symbol;Acc:MGI:95896]	ENSMUSG00000073411	ENSMUST00000172785;ENSMUST00000172503;ENSMUST00000174325	GO:0001916(positive regulation of T cell mediated cytotoxicity);GO:0002376(immune system process);GO:0002474(antigen processing and presentation of peptide antigen via MHC class I);GO:0002476(antigen processing and presentation of endogenous peptide antigen via MHC class Ib);GO:0002485(antigen processing and presentation of endogenous peptide antigen via MHC class I via ER pathway, TAP-dependent)…	04144(Endocytosis);04145(Phagosome);04218(Cellular senescence);04514(Cell adhesion molecules);04612(Antigen processing and presentation);04650(Natural killer cell mediated cytotoxicity);04940(Type I diabetes mellitus);05163(Human cytomegalovirus infection);05165(Human papillomavirus infection);05166(Human T-cell leukemia virus 1 infection);05167(Kaposi sarcoma-associated herpesvirus infection);05…	NA	NA	protein_coding;retained_intron	17.0959	16.4261	41.4108	47.2276	43.6357	8.45907e-21	2.16573e-19	yes
Gsta3	glutathione S-transferase, alpha 3 [Source:MGI Symbol;Acc:MGI:95856]	ENSMUSG00000025934	ENSMUST00000027067;ENSMUST00000190711;ENSMUST00000121676;ENSMUST00000124990	GO:0001657(ureteric bud development);GO:0004364(glutathione transferase activity);GO:0005515(protein binding);GO:0005737(cytoplasm);GO:0005829(cytosol);GO:0006749(glutathione metabolic process);GO:0006805(xenobiotic metabolic process);GO:0016740(transferase activity);GO:0046223(aflatoxin catabolic process);GO:0046223(aflatoxin catabolic process)	00480(Glutathione metabolism);00980(Metabolism of xenobiotics by cytochrome P450);00982(Drug metabolism - cytochrome P450);00983(Drug metabolism - other enzymes);01100(Metabolic pathways);01524(Platinum drug resistance);05200(Pathways in cancer);05204(Chemical carcinogenesis);05225(Hepatocellular carcinoma);05418(Fluid shear stress and atherosclerosis);05418(Fluid shear stress and atherosclerosis)	K00799	EC:2.5.1.18	protein_coding;retained_intron	0.404072	0.62862	0.774776	1.94299	1.12999	8.48788e-21	2.16974e-19	yes
Mt1	metallothionein 1 [Source:MGI Symbol;Acc:MGI:97171]	ENSMUSG00000031765	ENSMUST00000211807;ENSMUST00000034215;ENSMUST00000212291	GO:0005507(copper ion binding);GO:0005634(nucleus);GO:0005737(cytoplasm);GO:0005764(lysosome);GO:0005829(cytosol);GO:0006875(cellular metal ion homeostasis);GO:0006882(cellular zinc ion homeostasis);GO:0007263(nitric oxide mediated signal transduction);GO:0008270(zinc ion binding);GO:0010273(detoxification of copper ion);GO:0043524(negative regulation of neuron apoptotic process);GO:0045926(negat…	04978(Mineral absorption);04978(Mineral absorption)	NA	NA	protein_coding	25.0029	27.9522	75.4467	67.4073	65.528	8.68935e-21	2.2178e-19	yes
Gm42716	predicted gene 42716 [Source:MGI Symbol;Acc:MGI:5662853]	ENSMUSG00000105264	ENSMUST00000196555;ENSMUST00000196003;ENSMUST00000197140	NA	NA	NA	NA	retained_intron;lncRNA	0.61542	2.0934	0.557222	0.413038	0.769045	8.89853e-21	2.26768e-19	yes
Gm7536	predicted gene 7536 [Source:MGI Symbol;Acc:MGI:3645137]	ENSMUSG00000057036	ENSMUST00000077389	NA	NA	NA	NA	processed_pseudogene	21.4455	67.5218	93.3732	65.8872	77.6225	9.38017e-21	2.38673e-19	yes
Gm36936	predicted gene, 36936 [Source:MGI Symbol;Acc:MGI:5610164]	ENSMUSG00000102411	ENSMUST00000194508	NA	NA	NA	NA	TEC	1.12376	0.757846	0.118619	0.734154	1.05653	1.00338e-20	2.54912e-19	yes
Sirpa	signal-regulatory protein alpha [Source:MGI Symbol;Acc:MGI:108563]	ENSMUSG00000037902	ENSMUST00000179001;ENSMUST00000161620;ENSMUST00000099113;ENSMUST00000103202;ENSMUST00000160276;ENSMUST00000049262;ENSMUST00000162764;ENSMUST00000136554;ENSMUST00000163034;ENSMUST00000127751;ENSMUST00000136153;ENSMUST00000153491	GO:0001933(negative regulation of protein phosphorylation);GO:0002244(hematopoietic progenitor cell differentiation);GO:0005515(protein binding);GO:0005886(plasma membrane);GO:0005887(integral component of plasma membrane);GO:0006910(phagocytosis, recognition);GO:0006911(phagocytosis, engulfment);GO:0007010(cytoskeleton organization);GO:0007015(actin filament organization);GO:0007160(cell-matrix …	04380(Osteoclast differentiation);04380(Osteoclast differentiation)	NA	NA	protein_coding;retained_intron;processed_transcript	29.3597	22.5751	8.89221	12.6249	11.132	1.02689e-20	2.60482e-19	yes
Lsm5	LSM5 homolog, U6 small nuclear RNA and mRNA degradation associated [Source:MGI Symbol;Acc:MGI:1913623]	ENSMUSG00000091625	ENSMUST00000170382;ENSMUST00000175865;ENSMUST00000177144;ENSMUST00000203958	GO:0000398(mRNA splicing, via spliceosome);GO:0003723(RNA binding);GO:0005515(protein binding);GO:0005634(nucleus);GO:0005681(spliceosomal complex);GO:0005688(U6 snRNP);GO:0005737(cytoplasm);GO:0006397(mRNA processing);GO:0006402(mRNA catabolic process);GO:0008380(RNA splicing);GO:0009617(response to bacterium);GO:0046540(U4/U6 x U5 tri-snRNP complex);GO:0046982(protein heterodimerization activit…	03018(RNA degradation);03040(Spliceosome);03040(Spliceosome)	NA	NA	protein_coding;retained_intron;nonsense_mediated_decay	5.73446	7.04868	7.66926	2.29729	1.9319	1.03392e-20	2.61862e-19	yes
Cdh1	cadherin 1 [Source:MGI Symbol;Acc:MGI:88354]	ENSMUSG00000000303	ENSMUST00000000312;ENSMUST00000136580	GO:0005509(calcium ion binding);GO:0005737(cytoplasm);GO:0005794(Golgi apparatus);GO:0005802(trans-Golgi network);GO:0005886(plasma membrane);GO:0005912(adherens junction);GO:0007155(cell adhesion);GO:0007156(homophilic cell adhesion via plasma membrane adhesion molecules);GO:0007416(synapse assembly);GO:0008013(beta-catenin binding);GO:0009636(response to toxic substance);GO:0009898(cytoplasmic …	04015(Rap1 signaling pathway);04371(Apelin signaling pathway);04390(Hippo signaling pathway);04514(Cell adhesion molecules);04520(Adherens junction);05100(Bacterial invasion of epithelial cells);05200(Pathways in cancer);05213(Endometrial cancer);05216(Thyroid cancer);05218(Melanoma);05219(Bladder cancer);05226(Gastric cancer);05226(Gastric cancer)	NA	NA	protein_coding;processed_transcript	0.789472	0.759983	0.22026	0.338537	0.171748	1.03797e-20	2.62486e-19	yes
Mkx	mohawk homeobox [Source:MGI Symbol;Acc:MGI:2687286]	ENSMUSG00000061013	ENSMUST00000079788;ENSMUST00000188926;ENSMUST00000176757;ENSMUST00000176608	GO:0000981(DNA-binding transcription factor activity, RNA polymerase II-specific);GO:0003677(DNA binding);GO:0005634(nucleus);GO:0006355(regulation of transcription, DNA-templated);GO:0006357(regulation of transcription by RNA polymerase II);GO:0006357(regulation of transcription by RNA polymerase II)	NA	NA	NA	protein_coding;retained_intron	0.535005	1.05408	0.4303	1.76253	1.50774	1.04247e-20	2.63221e-19	yes
Kcna1	potassium voltage-gated channel, shaker-related subfamily, member 1 [Source:MGI Symbol;Acc:MGI:96654]	ENSMUSG00000047976	ENSMUST00000055168;ENSMUST00000203094;ENSMUST00000205171	GO:0001964(startle response);GO:0005216(ion channel activity);GO:0005244(voltage-gated ion channel activity);GO:0005249(voltage-gated potassium channel activity);GO:0005251(delayed rectifier potassium channel activity);GO:0005267(potassium channel activity);GO:0005515(protein binding);GO:0005783(endoplasmic reticulum);GO:0005829(cytosol);GO:0005886(plasma membrane);GO:0005887(integral component o…	NA	NA	NA	protein_coding;processed_transcript	2.29135	1.39288	0.451729	1.72471	1.98981	1.05144e-20	2.65078e-19	yes
[truncated: 34,435 more rows]
